# Supplementary material for: Study on the Effect of Bee Venom and Its Main Component Melittin in Delaying Skin Aging in Mice
Source: Int J Mol Sci. 2025 Jan 16;26(2):742. doi: 10.3390/ijms26020742 (PMC11766253; doi:10.3390/ijms26020742)
Supplement: Supplementary file 1 [file ijms-26-00742-s001.zip]

Archive with 6 entries (6 files):
- Figure S1.pdf
- Table S1.txt
- Table S2.txt
- Table S3.txt
- Table S4.txt
- Table S5-S8.pdf
