# Supplementary material for: Study on the Effect of Bee Venom and Its Main Component Melittin in Delaying Skin Aging in Mice
Source: Int J Mol Sci. 2025 Jan 16;26(2):742. doi: 10.3390/ijms26020742 (PMC11766253; doi:10.3390/ijms26020742)
Supplement: Supplementary file 1 [file ijms-26-00742-s001.zip › Table S1.txt]

Table S1. Differential metabolite information of D-gal vs. NC groups
Index	Compounds	D-gal-1	D-gal-2	D-gal-3	D-gal-4	D-gal-5	D-gal-6	NC-1	NC-2	NC-3	NC-4	NC-5	NC-6	P-value	Log2FC
MW0057055	1,2-Dilinoleoyl-SN-glycero-3-phosphocholine	8.61E+03	7.50E+03	7.02E+03	2.71E+03	4.35E+04	5.68E+04	1.64E+05	1.15E+05	1.82E+05	1.24E+05	2.73E+04	1.19E+04	3.26E-02	-2.31E+00
MW0007415	Isofenphos-methyl	3.53E+03	3.86E+03	3.90E+03	4.47E+03	2.47E+03	4.24E+03	4.29E+03	4.51E+03	5.09E+03	4.20E+03	4.40E+03	4.90E+03	3.63E-02	-2.86E-01
MW0160244	(1S,4R,5R)-1,3,3-Trimethyl-2-oxabicyclo[2.2.2]octan-5-ol	1.88E+05	2.04E+05	2.24E+05	2.19E+05	2.37E+05	2.22E+05	1.63E+05	1.79E+05	1.82E+05	1.90E+05	2.07E+05	1.96E+05	1.12E-02	2.10E-01
MW0169549	Niacinamide	1.86E+06	1.52E+06	1.09E+06	1.54E+06	1.53E+06	1.56E+06	1.15E+06	1.11E+06	1.31E+06	1.36E+06	1.22E+06	1.32E+06	4.52E-02	2.82E-01
MW0063766	alpha-Terpineol	3.02E+03	4.65E+03	3.67E+03	6.15E+03	3.97E+03	5.08E+03	2.86E+03	2.76E+03	2.22E+03	2.83E+03	3.41E+03	3.03E+03	1.63E-02	6.33E-01
MW0106578	Ectoine	1.17E+05	7.34E+04	4.90E+04	1.11E+05	5.83E+04	7.52E+04	1.05E+04	1.77E+04	4.09E+03	1.22E+03	1.36E+04	4.23E+03	1.08E-03	3.24E+00
MW0009611	Pyridaben	2.76E+05	3.86E+05	3.72E+05	4.36E+05	5.20E+05	7.00E+05	1.17E+05	1.53E+05	2.03E+05	2.82E+05	3.04E+05	3.20E+05	1.35E-02	9.65E-01
MW0055261	C22 Sphingomyelin	1.24E+04	1.28E+04	1.38E+04	7.15E+04	1.36E+04	2.73E+04	6.01E+04	1.49E+05	6.10E+04	6.55E+04	6.46E+04	1.24E+05	9.69E-03	-1.79E+00
MEDN0745	Propylparaben	1.71E+04	1.77E+04	1.80E+04	1.82E+04	1.42E+04	1.25E+04	1.82E+04	2.23E+04	1.86E+04	1.85E+04	1.77E+04	1.86E+04	4.64E-02	-2.22E-01
MW0063341	Rhizoxin	7.18E+03	9.02E+03	7.92E+03	5.29E+03	7.43E+03	1.14E+04	3.57E+03	5.20E+03	4.87E+03	4.06E+03	6.85E+03	7.77E+03	3.35E-02	5.79E-01
MW0124530	Janthitrem G	3.00E+03	4.24E+03	2.90E+03	4.71E+03	6.45E+03	6.81E+03	5.10E+02	1.31E+03	1.18E+03	2.19E+03	2.95E+03	3.30E+03	8.14E-03	1.30E+00
MW0109259	(R)-3-Amino-4-(3-hexylphenylamino)-4-oxobutylphosphonic acid	7.73E+03	7.67E+03	8.02E+03	7.91E+03	9.63E+03	1.18E+04	4.38E+03	5.17E+03	6.11E+03	6.10E+03	9.06E+03	3.04E+03	1.51E-02	6.39E-01
MW0016226	1,4-Androstadiene-3,17-dione	1.26E+04	1.26E+04	1.62E+04	1.60E+04	2.89E+04	2.22E+04	6.78E+03	3.81E+03	1.31E+04	1.44E+04	1.31E+04	4.52E+03	2.33E-02	9.59E-01
MEDN0362	LPE(18:1/0:0)	3.01E+04	3.45E+04	3.68E+04	2.25E+04	3.04E+04	3.47E+04	1.69E+04	2.21E+04	2.75E+04	1.51E+04	3.04E+04	2.84E+04	3.71E-02	4.28E-01
MW0009610	Pyributicarb	4.78E+04	4.85E+04	5.47E+04	4.97E+04	4.97E+04	4.43E+04	3.88E+04	3.86E+04	3.71E+04	5.10E+04	4.85E+04	3.79E+04	3.81E-02	2.26E-01
MW0142884	3-Decyl-5,5'-diphenyl-2-thioxo-4-imidazolidinone	4.98E+03	5.70E+03	5.17E+03	5.49E+03	6.35E+03	6.41E+03	2.07E+03	2.69E+03	3.66E+03	4.71E+03	3.98E+03	4.94E+03	5.22E-03	6.30E-01
MW0115489	Xylitol	5.08E+06	6.52E+06	6.70E+06	5.49E+06	4.96E+06	6.00E+06	7.40E+06	6.11E+06	6.29E+06	7.54E+06	7.58E+06	6.70E+06	1.72E-02	-2.61E-01
MW0114686	Tartaric acid	8.20E+03	5.77E+03	7.14E+03	6.36E+03	4.76E+03	4.95E+03	4.01E+03	2.53E+03	3.93E+03	3.75E+03	2.74E+03	3.35E+03	2.03E-03	8.74E-01
MW0012936	1-Oleoyl-2-acetyl-sn-glycerol	2.00E+04	1.88E+04	2.10E+04	1.42E+04	2.11E+04	2.19E+04	1.25E+04	1.67E+04	1.69E+04	1.72E+04	1.79E+04	1.45E+04	3.29E-02	2.91E-01
MW0136935	5,8,11,14-Eicosatetraenamide, N-(4-methyl-2-oxo-2H-1-benzopyran-7-yl)-, (5Z,8Z,11Z,14Z)-	1.85E+05	2.23E+05	2.38E+05	2.32E+05	2.13E+05	1.97E+05	1.64E+05	1.56E+05	1.63E+05	2.07E+05	2.25E+05	1.70E+05	4.22E-02	2.47E-01
MEDP1904	LPE(18:2/0:0)	1.48E+05	2.44E+05	2.55E+05	1.41E+05	1.65E+05	1.95E+05	1.03E+05	1.32E+05	1.43E+05	8.30E+04	1.47E+05	1.75E+05	3.30E-02	5.51E-01
MW0169728	Pyridoxamine	9.05E+04	6.74E+04	5.00E+04	7.64E+04	1.04E+05	4.93E+04	4.48E+04	5.59E+04	5.14E+04	4.69E+04	4.20E+04	4.39E+04	3.49E-02	6.18E-01
MW0170057	delta-CEHC	3.45E+04	3.37E+04	3.27E+04	3.49E+04	3.22E+04	3.40E+04	3.58E+04	3.60E+04	3.50E+04	3.71E+04	3.55E+04	3.55E+04	2.73E-03	-8.89E-02
MW0055405	N-Palmitoyl Taurine	4.11E+04	4.30E+04	4.50E+04	4.77E+04	5.34E+04	4.09E+04	3.32E+04	3.57E+04	3.91E+04	3.84E+04	3.90E+04	3.87E+04	8.11E-03	2.75E-01
MEDP1406	Carnitine C14:1	5.16E+04	6.35E+04	5.48E+04	4.26E+04	9.50E+04	4.45E+04	1.33E+05	7.32E+04	6.97E+04	1.01E+05	6.61E+04	1.50E+05	4.27E-02	-7.54E-01
MW0063311	7a-methyl-1a-[(E)-3,7,11,15-tetramethylhexadec-2-enyl]-2,7-dihydronaphtho[2,3-b]oxirene-2,7-diol	4.17E+04	5.70E+04	2.27E+04	2.79E+04	6.28E+04	5.09E+04	6.33E+04	7.85E+04	7.95E+04	5.96E+04	4.19E+04	1.14E+05	3.89E-02	-7.31E-01
MW0007308	Hexaconazole	1.89E+04	1.90E+04	1.92E+04	1.97E+04	1.81E+04	2.00E+04	1.51E+04	1.70E+04	1.78E+04	1.72E+04	1.91E+04	1.74E+04	1.28E-02	1.53E-01
MW0139228	Oxytetracycline	8.73E+04	8.81E+04	8.23E+04	8.31E+04	8.81E+04	8.27E+04	1.02E+05	1.01E+05	9.71E+04	9.10E+04	9.26E+04	8.38E+04	1.87E-02	-1.48E-01
MW0007422	Isoproterenol	3.67E+03	6.51E+03	4.49E+03	4.62E+03	4.07E+03	5.08E+03	6.16E+03	7.00E+03	4.49E+03	9.52E+03	7.32E+03	6.97E+03	2.35E-02	-5.44E-01
MEDP1348	LPC(16:1/0:0)	3.51E+05	3.03E+05	2.63E+05	2.63E+05	3.58E+05	2.62E+05	2.15E+05	2.64E+05	2.36E+05	1.46E+05	2.89E+05	2.64E+05	4.31E-02	3.48E-01
MEDP0637	Phe-Pro	8.96E+03	9.81E+03	3.82E+03	7.48E+03	1.77E+04	1.57E+04	4.10E+03	6.57E+03	4.61E+03	5.31E+03	4.50E+03	4.16E+03	4.31E-02	1.12E+00
MW0151906	Janthitrem C	3.47E+03	3.24E+03	4.96E+03	2.06E+03	4.11E+03	2.60E+03	1.28E+03	2.45E+03	2.83E+03	1.65E+03	3.36E+03	7.44E+02	4.40E-02	7.30E-01
MEDN0751	( )12-HETE	5.31E+03	1.60E+04	7.43E+03	1.77E+04	2.04E+04	7.65E+03	2.04E+03	6.84E+03	5.37E+03	5.82E+03	7.29E+03	6.57E+03	4.77E-02	1.13E+00
MW0107334	L-Histidine	7.11E+03	3.17E+03	2.04E+03	3.60E+03	4.44E+03	3.49E+03	1.51E+03	6.81E+02	2.35E+03	2.61E+03	9.67E+02	9.71E+02	1.54E-02	1.39E+00
MW0011245	(3E,5Z)-3,5-Octadien-1-ol	2.37E+04	2.60E+04	2.60E+04	2.58E+04	2.46E+04	2.43E+04	2.24E+04	2.38E+04	2.36E+04	2.49E+04	2.30E+04	2.41E+04	2.14E-02	8.58E-02
MW0143550	5alpha-Cholane	2.43E+05	2.13E+05	2.21E+05	2.09E+05	2.57E+05	2.42E+05	2.54E+05	2.69E+05	2.69E+05	2.47E+05	2.77E+05	2.33E+05	2.37E-02	-1.64E-01
MEDP0541	-Valerolactam	2.66E+04	2.62E+04	2.60E+04	2.64E+04	2.45E+04	2.52E+04	2.63E+04	2.65E+04	2.90E+04	2.70E+04	2.63E+04	2.72E+04	4.83E-02	-6.59E-02
MW0052493	Drospirenone	4.92E+03	2.59E+04	7.56E+03	4.18E+04	2.99E+04	1.63E+04	6.31E+02	7.35E+03	3.58E+03	9.25E+03	8.29E+03	8.52E+03	5.00E-02	1.75E+00
MEDP1847	5-Hydroxymethyl-2-furancarboxaldehyde	2.26E+04	1.78E+04	1.92E+04	1.71E+04	1.69E+04	1.23E+04	1.34E+04	9.54E+03	1.43E+04	1.42E+04	9.54E+03	1.29E+04	1.06E-02	5.21E-01
MW0052891	Fasciculol C	1.37E+03	8.93E+02	8.85E+02	1.66E+03	1.22E+03	1.38E+03	7.88E+02	6.20E+02	7.00E+02	1.05E+03	8.59E+02	4.65E+02	9.98E-03	7.26E-01
MEDTN00717	4-Oxoretinoic acid	4.74E+03	1.45E+04	9.06E+03	7.90E+03	1.38E+04	1.53E+04	6.89E+03	7.70E+03	4.95E+03	2.94E+03	4.97E+03	7.77E+03	3.43E-02	8.91E-01
MEDP2062	Phosphorylcholine	4.25E+05	3.66E+05	2.73E+05	3.87E+05	3.79E+05	2.05E+05	1.26E+05	2.36E+05	2.85E+05	2.02E+05	2.97E+05	1.93E+05	2.24E-02	6.05E-01
MW0158301	Trp-Ile	1.16E+03	1.68E+03	1.87E+03	1.20E+03	1.72E+03	2.01E+03	1.26E+03	5.00E+02	1.27E+03	5.48E+02	7.91E+02	7.45E+02	3.50E-03	9.15E-01
MEDP1136	D-Fructose-6-phosphate	1.03E+05	7.54E+04	7.95E+04	6.49E+04	6.70E+04	5.10E+04	5.61E+04	4.70E+04	5.76E+04	5.28E+04	4.56E+04	4.59E+04	2.35E-02	5.32E-01
MW0055436	Stearaldehyde	3.90E+04	3.83E+04	4.26E+04	3.46E+04	3.62E+04	2.85E+04	2.95E+04	2.71E+04	3.17E+04	2.80E+04	3.60E+04	2.93E+04	2.70E-02	2.72E-01
MW0001243	Urea, tetraphenyl-	2.44E+04	2.21E+04	2.53E+04	2.45E+04	2.58E+04	2.34E+04	1.58E+04	1.52E+04	1.55E+04	1.91E+04	1.79E+04	1.90E+04	2.20E-05	5.06E-01
MEDP0513	Palmitic amide	3.73E+04	2.84E+04	3.62E+04	4.12E+04	3.14E+04	4.29E+04	2.32E+04	2.19E+04	2.68E+04	3.09E+04	3.00E+04	3.75E+04	3.60E-02	3.53E-01
MW0142781	3alpha,12alpha-Dihydroxy-5beta-chol-6-en-24-oic acid	1.21E+05	1.33E+05	1.24E+05	1.16E+05	1.80E+05	1.64E+05	4.33E+04	5.29E+04	6.79E+04	9.00E+04	1.14E+05	9.64E+04	2.35E-03	8.53E-01
MW0110745	2-Hexadecanoylthio-1-ethylphosphorylcholine	3.96E+04	4.61E+04	4.70E+04	5.05E+04	5.62E+04	6.86E+04	2.00E+04	2.44E+04	3.16E+04	3.87E+04	3.84E+04	4.14E+04	6.03E-03	6.63E-01
MW0112260	2-Pentanol	7.17E+03	1.10E+04	1.06E+04	1.06E+04	1.01E+04	1.13E+04	9.59E+03	6.75E+03	6.79E+03	1.03E+04	7.24E+03	6.92E+03	3.44E-02	3.52E-01
MW0124147	Fluridone	1.86E+04	1.59E+04	1.76E+04	1.70E+04	1.95E+04	1.87E+04	1.25E+04	1.64E+04	1.53E+04	1.46E+04	1.48E+04	1.46E+04	1.56E-03	2.83E-01
MEDL02248	Carnosol	1.33E+05	1.53E+05	1.39E+05	1.45E+05	1.49E+05	1.48E+05	1.25E+05	1.28E+05	1.23E+05	1.32E+05	1.35E+05	1.30E+05	1.91E-03	1.67E-01
MW0011465	(8'R)-Neochrome	4.01E+03	3.28E+03	3.97E+03	1.75E+03	5.52E+03	3.56E+03	3.93E+02	7.84E+02	2.10E+03	1.35E+03	1.75E+03	2.32E+03	4.88E-03	1.35E+00
MW0169291	Idebenone	6.27E+03	5.55E+03	4.84E+03	5.88E+03	8.38E+03	8.19E+03	3.95E+03	4.29E+03	4.38E+03	6.32E+03	5.84E+03	4.25E+03	4.40E-02	4.30E-01
MW0142118	Naphthalene-2,6-disulfonic acid	7.00E+05	1.13E+06	1.05E+06	8.38E+05	9.18E+05	1.17E+06	1.45E+06	1.09E+06	1.18E+06	1.86E+06	1.41E+06	1.20E+06	1.78E-02	-4.95E-01
MEDL01843	Matairesinol	2.38E+04	2.96E+04	3.29E+04	2.90E+04	3.39E+04	4.13E+04	1.54E+04	1.81E+04	1.80E+04	2.38E+04	2.42E+04	2.76E+04	6.80E-03	5.83E-01
MW0150509	Gly-Trp-Trp	1.36E+03	2.37E+03	3.52E+03	1.27E+03	3.41E+03	3.13E+03	1.17E+03	1.09E+03	1.72E+03	1.56E+03	1.98E+03	5.72E+02	3.88E-02	8.93E-01
MW0062186	Progesterone	1.11E+04	5.06E+04	1.11E+04	5.43E+04	6.59E+04	1.79E+04	3.83E+03	9.50E+03	4.00E+03	4.85E+03	2.27E+04	9.83E+03	4.78E-02	1.95E+00
MW0102864	(3E,6Z)-3,6-Nonadien-1-ol	1.62E+03	2.98E+03	2.35E+03	3.99E+03	5.33E+03	3.82E+03	6.71E+02	1.11E+03	9.88E+02	1.29E+03	1.85E+03	2.33E+03	1.26E-02	1.28E+00
MW0124515	Isouron	4.58E+03	3.15E+03	1.71E+03	2.70E+03	3.06E+03	4.20E+03	5.04E+03	4.86E+03	4.45E+03	4.79E+03	5.22E+03	3.62E+03	1.90E-02	-5.28E-01
MW0014655	5,8-Epoxy-5,8-dihydro-3-hydroxy-8'-apo-b,y-carotenal	4.39E+04	4.10E+04	4.14E+04	4.25E+04	4.83E+04	4.71E+04	2.21E+04	2.33E+04	3.43E+04	3.47E+04	3.38E+04	3.70E+04	2.56E-03	5.13E-01
MEDP1759	Etonogestrel	7.12E+04	6.18E+04	9.06E+04	7.54E+04	1.70E+05	1.33E+05	3.62E+04	4.47E+04	5.89E+04	6.29E+04	7.77E+04	2.41E+04	3.47E-02	9.84E-01
MW0124140	Flupentixol	1.46E+03	1.14E+03	8.04E+02	1.79E+03	1.05E+03	1.16E+03	8.20E+02	6.79E+02	6.11E+02	4.44E+02	6.31E+02	4.72E+02	5.04E-03	1.02E+00
MW0157470	Thalicarpine	9.91E+02	7.31E+02	2.33E+03	5.36E+02	5.58E+02	1.09E+04	6.58E+04	3.37E+04	3.64E+04	3.56E+04	1.51E+03	4.39E+03	3.91E-02	-3.46E+00
MW0114722	L-Erythrulose	1.36E+06	1.76E+06	1.97E+06	1.40E+06	1.42E+06	1.55E+06	2.16E+06	1.67E+06	1.61E+06	2.05E+06	2.10E+06	1.81E+06	4.09E-02	-2.70E-01
MW0006998	Estrone	1.10E+05	1.26E+05	1.22E+05	1.60E+05	1.62E+05	1.71E+05	6.45E+04	8.45E+04	9.64E+04	1.02E+05	1.24E+05	1.03E+05	6.33E-03	5.68E-01
MW0135186	4-Methylesculetin	3.18E+03	3.60E+03	2.66E+03	3.32E+03	3.34E+03	2.99E+03	3.43E+03	3.54E+03	4.78E+03	3.67E+03	3.90E+03	3.53E+03	3.19E-02	-2.60E-01
MW0052385	Androstanolone	2.36E+03	3.61E+03	3.28E+03	3.56E+03	4.51E+03	6.89E+03	2.25E+03	1.81E+03	1.89E+03	1.85E+03	2.77E+03	2.18E+03	2.91E-02	9.25E-01
MW0054714	Medroxyprogesterone	9.68E+03	3.41E+04	1.24E+04	4.69E+04	3.42E+04	1.67E+04	3.84E+03	1.34E+04	6.56E+03	1.06E+04	1.45E+04	1.06E+04	4.82E-02	1.37E+00
MW0015516	Abietic acid	6.22E+03	6.06E+03	6.00E+03	1.49E+04	6.27E+03	7.90E+03	2.77E+03	5.32E+03	2.69E+03	2.57E+03	4.08E+03	2.43E+03	2.23E-02	1.25E+00
MW0148475	Digitogenin	1.84E+05	8.82E+04	9.46E+04	1.00E+05	1.33E+05	1.28E+05	4.65E+04	4.28E+04	5.51E+04	6.20E+04	7.96E+04	7.07E+04	6.35E-03	1.03E+00
MEDL00450	Arachidonic acid	1.06E+04	9.81E+03	1.07E+04	9.68E+03	1.65E+04	1.02E+04	5.22E+03	9.19E+03	1.07E+04	6.72E+03	8.96E+03	8.68E+03	4.87E-02	4.48E-01
MW0055282	Neotigogenin acetate	1.30E+03	1.41E+03	9.93E+02	1.38E+03	1.55E+03	2.98E+03	5.59E+02	8.88E+02	5.20E+02	3.75E+02	9.71E+02	7.15E+02	2.08E-02	1.25E+00
MW0168967	Colchiceine	4.75E+03	4.26E+03	5.05E+03	4.85E+03	7.32E+03	7.22E+03	1.75E+03	2.41E+03	2.96E+03	3.67E+03	3.95E+03	3.33E+03	3.64E-03	8.90E-01
MEDP1610	Proline betaine	8.36E+04	6.38E+04	4.80E+04	5.87E+04	3.47E+04	4.84E+04	7.17E+03	9.42E+03	9.40E+03	6.35E+03	1.15E+04	3.04E+03	7.34E-04	2.85E+00
MW0055263	Neoabietic acid	2.03E+04	7.09E+03	1.18E+04	7.79E+03	1.19E+04	1.47E+04	6.42E+03	6.25E+03	5.00E+03	4.57E+03	1.04E+04	7.10E+03	3.53E-02	8.87E-01
MW0169587	Oleandrin	6.46E+03	7.43E+03	5.07E+03	9.30E+03	9.05E+03	2.77E+03	2.15E+03	3.84E+03	3.66E+03	3.40E+03	3.79E+03	2.95E+03	1.96E-02	1.02E+00
MW0106488	2,3-Diaminopropionic acid	1.54E+04	1.17E+04	9.43E+03	1.35E+04	1.93E+04	5.53E+03	6.92E+03	8.64E+03	6.80E+03	6.51E+03	5.07E+03	6.85E+03	3.24E-02	8.76E-01
MW0109797	Telaprevir	4.68E+03	1.55E+03	1.06E+03	2.00E+03	2.32E+03	2.40E+03	8.89E+02	5.33E+02	6.79E+02	6.00E+02	6.34E+02	7.80E+02	2.32E-02	1.77E+00
MW0013009	2-azaniumylethyl (2R)-2-[(9Z)-octadec-9-enoyloxy]-3-(stearoyloxy)propyl phosphate	5.23E+03	2.79E+03	4.50E+03	3.81E+03	3.64E+03	4.15E+03	1.43E+03	3.45E+03	1.87E+03	2.20E+03	3.15E+03	4.09E+03	3.48E-02	5.75E-01
MW0049205	Deltaline	1.58E+04	1.33E+04	1.44E+04	1.32E+04	1.14E+04	1.28E+04	7.83E+03	1.07E+04	9.07E+03	6.84E+03	1.10E+04	1.29E+04	8.20E-03	4.70E-01
MW0125030	Methyl 1-methylpyrrole-2-carboxylate	1.01E+05	8.78E+04	7.93E+04	1.04E+05	8.59E+04	8.48E+04	1.37E+05	1.38E+05	9.74E+04	1.33E+05	1.03E+05	9.60E+04	2.20E-02	-3.76E-01
MW0013222	20a,20b-dihomo-9-oxo-11R,15S-dihydroxy-5Z,13E-prostadienoic acid	3.14E+03	3.10E+03	2.84E+03	3.32E+03	6.23E+03	8.23E+03	6.26E+02	1.28E+03	7.02E+02	2.12E+03	1.86E+03	2.00E+03	1.91E-02	1.64E+00
MW0005864	7-Hydroxy-2-acetamidofluorene	3.43E+04	2.02E+04	2.23E+04	2.50E+04	4.80E+04	3.34E+04	1.07E+04	3.95E+03	8.77E+03	1.21E+04	2.28E+04	5.41E+03	3.59E-03	1.52E+00
MW0011852	1,2-Didecanoyl-sn-glycero-3-phosphocholine	3.75E+03	2.92E+03	2.46E+03	1.43E+03	5.45E+03	3.49E+03	6.59E+02	1.46E+03	3.00E+03	1.52E+03	1.77E+03	2.11E+03	4.71E-02	8.90E-01
MW0103666	Telbivudine	6.95E+03	4.46E+03	7.71E+03	8.16E+03	6.22E+03	6.68E+03	2.05E+03	3.74E+03	7.23E+02	3.20E+03	5.02E+03	8.17E+03	4.33E-02	8.11E-01
MW0016971	Celastrol	1.03E+05	1.02E+05	1.20E+05	1.12E+05	1.08E+05	1.09E+05	5.23E+04	7.22E+04	6.39E+04	9.26E+04	1.02E+05	8.16E+04	6.72E-03	4.94E-01
MEDP1095	Glycine dehydrocholic acid	6.48E+05	7.75E+05	7.95E+05	7.72E+05	6.89E+05	6.71E+05	5.43E+05	5.56E+05	5.41E+05	7.00E+05	7.37E+05	5.70E+05	2.54E-02	2.55E-01
MW0146556	Bellendine	2.81E+03	4.25E+03	4.11E+03	3.07E+03	3.22E+03	2.63E+03	4.85E+03	4.62E+03	4.55E+03	4.19E+03	4.85E+03	3.58E+03	1.06E-02	-4.07E-01
MW0151977	2-Methyl-1-pentyl-3-(4-methoxynaphthoyl)indole	8.03E+04	8.24E+04	6.44E+04	7.14E+04	7.17E+04	6.82E+04	4.74E+04	4.70E+04	6.15E+04	7.11E+04	6.09E+04	6.94E+04	2.72E-02	2.95E-01
MW0103490	CDP-ethanolamine	3.00E+03	2.30E+03	2.00E+03	1.61E+03	1.68E+03	3.16E+03	2.62E+03	1.48E+03	9.44E+02	8.38E+02	5.49E+02	1.06E+03	2.80E-02	8.75E-01
MW0006587	Cinnarizine	1.10E+03	4.59E+03	2.30E+03	4.31E+03	1.06E+04	5.25E+03	2.35E+03	4.81E+02	7.22E+02	5.89E+02	1.52E+03	9.04E+02	4.33E-02	2.10E+00
MW0157294	Sulfobromophthalein	3.81E+04	4.36E+04	3.48E+04	2.49E+04	1.95E+04	2.14E+04	6.09E+04	4.46E+04	4.67E+04	4.99E+04	5.53E+04	3.65E+04	5.88E-03	-6.89E-01
MW0009940	Toloxatone	1.59E+03	9.30E+02	9.50E+02	1.05E+03	8.29E+02	9.31E+02	1.80E+03	9.94E+02	2.13E+03	1.12E+03	1.79E+03	1.38E+03	4.90E-02	-5.53E-01
MW0141821	1-Oxazolo[4,5-B]pyridin-2-YL-1-dodecanone	2.63E+04	2.18E+04	2.72E+04	2.74E+04	2.28E+04	2.70E+04	1.70E+04	1.82E+04	1.78E+04	2.30E+04	2.24E+04	2.28E+04	7.00E-03	3.31E-01
MW0063326	Reticulataxanthin	6.05E+03	6.19E+03	6.71E+03	6.96E+03	1.16E+04	1.10E+04	6.01E+02	2.71E+03	3.56E+03	4.57E+03	6.26E+03	4.84E+03	8.45E-03	1.11E+00
MW0154342	10-(3-Piperazin-1-ylpropyl)-2-(trifluoromethyl)phenothiazine	4.03E+03	2.45E+03	1.13E+03	1.04E+03	4.98E+03	4.43E+03	7.39E+02	1.66E+03	2.24E+03	4.65E+02	1.31E+03	5.86E+02	4.66E-02	1.37E+00
MW0169339	Isosteviol	8.35E+03	3.95E+03	1.12E+04	1.37E+04	1.05E+04	1.20E+04	2.91E+03	4.70E+03	5.53E+03	6.90E+03	8.53E+03	3.45E+03	2.21E-02	8.97E-01
MW0106002	Beauvericin	4.47E+03	2.21E+03	3.70E+03	2.37E+03	3.95E+03	2.80E+03	1.51E+03	1.06E+03	2.15E+03	1.64E+03	2.69E+03	1.19E+03	8.00E-03	9.29E-01
MW0142081	2,5-didehydro-D-gluconic acid	5.25E+04	6.10E+04	7.48E+04	5.03E+04	5.45E+04	5.74E+04	8.58E+04	6.68E+04	6.05E+04	7.78E+04	7.81E+04	7.17E+04	1.57E-02	-3.30E-01
MW0154092	n-(alpha-Linolenoyl) tyrosine	1.64E+04	2.00E+04	2.09E+04	2.25E+04	2.13E+04	1.86E+04	1.28E+04	1.29E+04	1.67E+04	8.38E+03	2.34E+04	1.09E+04	4.44E-02	4.92E-01
MW0111694	1,2-Ethanediol	1.75E+04	2.36E+04	2.56E+04	1.93E+04	1.71E+04	2.12E+04	3.17E+04	2.45E+04	3.16E+04	1.68E+04	3.35E+04	2.85E+04	4.16E-02	-4.24E-01
MW0103993	(R)-S-lactoylglutathione	1.87E+03	3.13E+03	1.51E+03	4.54E+03	3.38E+03	3.55E+03	9.78E+02	2.40E+03	7.13E+02	7.62E+02	1.23E+03	1.16E+03	9.58E-03	1.31E+00
MW0130336	2,3',4,5'-Tetramethoxystilbene	2.48E+06	2.74E+06	3.35E+06	3.58E+06	3.29E+06	4.63E+06	1.85E+06	1.83E+06	2.39E+06	2.45E+06	2.95E+06	2.21E+06	1.69E-02	5.53E-01
MW0156613	Senkirkine	3.02E+03	2.13E+03	1.93E+03	2.24E+03	4.40E+03	4.44E+03	7.54E+02	1.06E+03	1.81E+03	1.76E+03	1.04E+03	1.68E+03	1.35E-02	1.17E+00
MW0159352	Vindoline	3.50E+04	4.95E+04	6.94E+04	5.87E+04	5.78E+04	5.97E+04	2.10E+04	1.19E+04	3.48E+04	3.08E+04	5.09E+04	2.81E+04	5.51E-03	8.96E-01
MW0014634	6-[(3Z,6Z,9Z)-1-hydroxypentadeca-3,6,9-trienyl]oxan-2-one	1.31E+03	6.09E+02	1.82E+03	5.68E+02	2.65E+03	2.66E+03	4.11E+02	9.38E+02	5.80E+02	4.22E+02	5.02E+02	6.46E+02	4.42E-02	1.46E+00
MW0007249	Gliclazide	2.28E+04	2.43E+04	2.52E+04	2.67E+04	3.49E+04	3.72E+04	8.18E+03	9.37E+03	1.44E+04	2.11E+04	1.98E+04	2.18E+04	4.42E-03	8.53E-01
MW0113754	6-Methyl-3-hepten-2-one	2.05E+04	2.02E+04	1.08E+04	1.14E+04	7.50E+03	1.92E+04	7.35E+03	7.22E+03	6.82E+03	7.58E+03	9.16E+03	7.26E+03	2.44E-02	9.81E-01
MW0137853	Cytotrienin A	9.09E+03	9.02E+03	6.86E+03	1.03E+04	1.56E+04	2.03E+04	4.97E+03	4.57E+03	3.62E+03	5.25E+03	3.51E+03	1.02E+04	2.44E-02	1.15E+00
MW0144376	Adiantifoline	6.49E+03	2.97E+03	3.32E+03	3.47E+03	9.68E+03	2.98E+03	1.82E+03	2.32E+03	9.59E+02	7.70E+02	1.00E+03	9.82E+02	2.44E-02	1.88E+00
MW0007525	L-ribulose	1.43E+04	1.39E+04	9.41E+03	1.37E+04	1.35E+04	1.59E+04	2.05E+04	1.55E+04	1.48E+04	1.76E+04	1.86E+04	1.81E+04	7.90E-03	-3.82E-01
MW0112118	2-Deoxystreptamine	1.94E+04	1.79E+04	1.88E+04	1.86E+04	1.89E+04	1.83E+04	1.92E+04	1.92E+04	1.96E+04	2.00E+04	1.95E+04	1.86E+04	3.81E-02	-5.30E-02
MW0005100	3-(4-Hydroxyphenyl)propanal	1.94E+03	1.97E+03	2.13E+03	2.52E+03	1.75E+03	2.10E+03	1.38E+03	1.80E+03	1.26E+03	1.86E+03	1.60E+03	1.57E+03	6.55E-03	3.87E-01
MEDP0585	FFA(18:4)	1.06E+04	1.13E+05	3.00E+04	6.21E+04	7.93E+04	7.07E+04	2.75E+04	2.04E+04	1.41E+04	1.37E+04	2.53E+04	3.05E+04	4.66E-02	1.48E+00
MW0168478	2,6-Dichlorobenzamide	7.02E+03	5.44E+03	3.85E+03	7.07E+03	2.43E+03	3.22E+03	2.35E+03	7.37E+02	1.18E+03	5.55E+03	1.80E+03	4.61E+02	2.90E-02	1.26E+00
MW0151726	1-O-Indol-3-ylacetyl-beta-D-glucose	1.28E+03	2.83E+03	2.26E+03	2.00E+03	9.22E+02	1.16E+03	3.59E+03	3.54E+03	2.77E+03	1.46E+03	2.94E+03	2.92E+03	2.72E-02	-7.22E-01
MW0169068	Dihydrocapsaicin	6.17E+03	6.61E+03	5.41E+03	6.41E+03	5.32E+03	5.74E+03	3.10E+03	3.00E+03	4.50E+03	4.49E+03	5.00E+03	5.29E+03	5.40E-03	4.90E-01
MEDP1681	Leu-Gly-Leu	2.11E+03	4.12E+03	4.28E+03	1.31E+03	5.91E+03	4.01E+03	6.13E+03	1.05E+04	6.30E+03	3.97E+03	5.20E+03	5.86E+03	3.98E-02	-8.06E-01
MEDP0588	Ritalinic acid	7.98E+03	7.07E+03	8.67E+03	8.00E+03	5.39E+03	6.69E+03	8.47E+03	9.48E+03	9.23E+03	9.92E+03	8.95E+03	8.22E+03	1.32E-02	-3.09E-01
MW0016293	Calcifediol	4.29E+03	3.01E+03	4.05E+03	2.54E+03	4.06E+03	6.42E+03	1.96E+03	2.18E+03	2.65E+03	1.38E+03	9.47E+02	1.30E+03	6.15E-03	1.23E+00
MW0111798	1-deoxy-D-xylulose 5-phosphate	3.85E+03	2.66E+03	3.49E+03	2.75E+03	2.45E+03	2.35E+03	1.54E+03	7.20E+02	1.90E+03	2.57E+03	7.17E+02	6.33E+02	3.50E-03	1.12E+00
MW0008401	(5Z,8Z,11Z,14Z)-N-(4-hydroxyphenyl)icosa-5,8,11,14-tetraenamide	2.23E+04	8.23E+03	9.46E+03	1.07E+04	1.39E+04	1.09E+04	5.26E+03	3.45E+03	2.54E+03	5.80E+03	5.52E+03	5.26E+03	1.16E-02	1.44E+00
MW0151187	Hodgkinsine	5.74E+04	8.46E+04	8.36E+04	5.52E+04	9.61E+04	9.40E+04	3.99E+04	2.78E+04	3.57E+04	4.23E+04	9.27E+04	4.79E+04	2.85E-02	7.18E-01
FDATN00005	Bortezomib	1.40E+04	9.93E+03	1.62E+04	1.32E+04	1.60E+04	1.66E+04	3.69E+03	3.62E+03	9.59E+03	6.51E+03	1.14E+04	7.97E+03	1.58E-03	1.01E+00
MW0124803	Metergoline	1.84E+04	2.14E+04	1.55E+04	1.70E+04	1.69E+04	1.56E+04	1.08E+04	9.88E+03	1.49E+04	1.69E+04	1.48E+04	1.68E+04	4.92E-02	3.18E-01
MW0111147	N-(5Z,8Z,11Z-eicosatrienoyl)-ethanolamine	1.32E+04	1.05E+04	9.43E+03	2.95E+04	2.17E+04	2.99E+04	3.99E+03	7.98E+03	6.68E+03	6.10E+03	1.27E+04	4.29E+03	2.30E-02	1.45E+00
MW0103227	alpha-Pinene oxide	9.34E+03	1.01E+04	9.95E+03	1.00E+04	9.97E+03	9.93E+03	9.54E+03	9.41E+03	9.33E+03	9.89E+03	8.95E+03	9.29E+03	1.79E-02	7.13E-02
MW0169676	Pinolenic acid	1.25E+04	1.57E+04	1.45E+04	2.08E+04	1.95E+04	1.58E+04	2.57E+04	2.29E+04	1.75E+04	2.18E+04	2.13E+04	1.75E+04	2.84E-02	-3.59E-01
MW0157398	Terpendole E	4.27E+04	5.47E+04	7.33E+04	3.09E+04	6.62E+04	4.19E+04	2.73E+04	3.61E+04	3.41E+04	1.93E+04	4.18E+04	4.51E+04	4.87E-02	6.05E-01
MW0015866	(5Z,8Z,11Z,14Z)-N-(2-fluoroethyl)icosa-5,8,11,14-tetraenamide	6.57E+03	3.04E+03	2.14E+03	7.24E+03	8.97E+03	1.28E+04	2.58E+03	2.86E+03	1.93E+03	3.00E+03	2.59E+03	2.66E+03	4.69E-02	1.38E+00
MW0114481	L-fucopyranose 1-phosphate	2.54E+03	2.35E+03	3.47E+03	3.21E+03	2.24E+03	1.73E+03	1.81E+03	9.57E+02	1.66E+03	1.56E+03	1.28E+03	1.38E+03	5.26E-03	8.47E-01
MW0111016	Docosahexaenoyl Ethanolamide	5.96E+02	4.80E+02	8.50E+02	6.18E+02	8.28E+02	8.58E+02	1.66E+03	5.45E+03	1.98E+03	2.18E+03	2.53E+03	2.36E+03	1.66E-02	-1.93E+00
MW0016182	Bexarotene	1.34E+05	8.32E+04	1.06E+05	1.08E+05	2.11E+05	1.24E+05	4.38E+04	8.55E+04	9.57E+04	8.72E+04	1.06E+05	3.55E+04	4.06E-02	7.54E-01
MW0113941	Aacocf3	1.57E+04	3.53E+04	1.46E+04	6.12E+04	6.61E+04	3.87E+04	3.57E+03	1.08E+04	7.33E+03	1.25E+04	1.74E+04	1.38E+04	2.55E-02	1.82E+00
MW0012188	12(S)-hydroxy-16-Heptadecynoic Acid	9.87E+02	5.33E+03	9.78E+02	7.86E+03	3.89E+03	1.95E+03	1.14E+04	6.14E+03	3.82E+03	8.39E+03	6.45E+03	5.66E+03	4.84E-02	-9.98E-01
MEDP1814	2,5-Dimethyl-3(2H)-furanone	5.17E+03	6.31E+03	5.38E+03	5.00E+03	5.01E+03	5.39E+03	5.90E+03	8.60E+03	6.12E+03	6.72E+03	5.95E+03	5.88E+03	4.64E-02	-2.80E-01
MW0151925	Juvenile hormone I	4.08E+03	1.36E+04	4.27E+03	1.15E+04	1.42E+04	1.00E+04	2.47E+03	4.94E+03	1.71E+03	1.97E+03	4.42E+03	2.64E+03	1.39E-02	1.67E+00
MW0006009	Alprenolol	3.99E+05	5.05E+05	4.67E+05	5.20E+05	5.28E+05	4.94E+05	3.74E+05	3.95E+05	4.55E+05	4.59E+05	4.36E+05	4.41E+05	3.52E-02	1.87E-01
MW0063597	Sorbitan oleate	8.85E+03	1.04E+04	1.25E+04	1.14E+04	1.95E+04	1.94E+04	2.14E+03	3.05E+03	5.57E+03	3.67E+03	6.70E+03	8.24E+03	3.77E-03	1.48E+00
MW0063335	Retinyl acetate	1.99E+03	6.79E+03	2.19E+03	1.05E+04	7.37E+03	3.61E+03	7.76E+02	2.32E+03	1.12E+03	1.97E+03	2.81E+03	2.13E+03	4.91E-02	1.54E+00
MW0169613	Oxethazaine	4.02E+03	4.11E+03	4.63E+03	1.85E+03	8.51E+03	3.87E+03	1.83E+03	1.41E+03	1.17E+03	1.09E+03	3.44E+03	3.39E+03	4.27E-02	1.13E+00
MW0015477	9-OxoOTrE	8.15E+02	7.13E+03	3.11E+03	6.25E+03	1.09E+04	3.84E+03	1.96E+03	1.71E+03	8.70E+02	1.33E+03	2.26E+03	1.36E+03	4.78E-02	1.75E+00
MW0152141	Latanoprost(free acid)-d4	7.57E+04	2.78E+04	1.85E+04	3.56E+04	4.05E+04	4.76E+04	1.77E+04	1.79E+04	1.60E+04	1.76E+04	1.74E+04	2.29E+04	3.74E-02	1.17E+00
MEDP0686	2-Acetylfuran	3.45E+04	3.45E+04	3.27E+04	3.35E+04	3.35E+04	2.89E+04	2.76E+04	3.10E+04	3.31E+04	2.73E+04	2.92E+04	3.01E+04	2.60E-02	1.48E-01
MW0062178	Pristanic acid	2.86E+03	2.21E+03	2.28E+03	2.27E+03	2.34E+03	2.48E+03	2.95E+03	2.76E+03	4.64E+03	4.00E+03	4.11E+03	3.30E+03	8.47E-03	-5.91E-01
MW0141942	2,2'-Diketospirilloxanthin	3.08E+03	2.12E+03	2.51E+03	2.74E+03	4.25E+03	2.89E+03	1.98E+03	2.28E+03	1.56E+03	2.46E+03	2.67E+03	4.94E+02	4.17E-02	6.21E-01
FDATP00830	Azithromycin dihydrate	5.40E+03	6.14E+03	5.27E+03	6.45E+03	4.53E+03	5.67E+03	3.88E+03	1.93E+03	3.48E+03	5.10E+03	1.84E+03	2.99E+03	3.52E-03	8.00E-01
MW0006368	Bis(2-ethylhexyl) phthalate	3.49E+05	3.31E+05	4.05E+05	4.16E+05	4.14E+05	4.20E+05	2.85E+05	2.59E+05	3.58E+05	3.84E+05	3.51E+05	3.28E+05	3.35E-02	2.49E-01
MW0122142	Ulifloxacin	4.90E+03	9.81E+03	7.87E+03	1.27E+04	5.03E+03	8.42E+03	1.43E+04	1.59E+04	7.33E+03	1.17E+04	9.23E+03	1.59E+04	4.92E-02	-6.10E-01
MW0115006	GcNeu	3.88E+04	8.06E+04	6.26E+04	9.98E+04	4.00E+04	6.02E+04	1.06E+05	1.23E+05	6.03E+04	9.19E+04	7.27E+04	1.28E+05	4.73E-02	-6.06E-01
MW0015651	all-trans-Carophyll yellow	3.52E+05	3.56E+05	3.47E+05	3.60E+05	3.97E+05	4.91E+05	2.48E+05	2.00E+05	2.62E+05	3.24E+05	3.02E+05	3.33E+05	6.22E-03	4.65E-01
MW0006784	Dichlofluanid	1.22E+03	1.59E+03	1.79E+03	1.80E+03	7.97E+02	1.78E+03	8.64E+02	1.54E+03	6.38E+02	7.46E+02	1.43E+03	4.47E+02	4.93E-02	6.62E-01
MW0052789	Exemestane	3.39E+03	1.06E+04	8.52E+03	6.06E+03	1.26E+04	1.26E+04	3.13E+03	5.75E+03	4.13E+03	5.62E+03	5.64E+03	4.49E+03	3.95E-02	9.04E-01
MW0011183	(3beta,22E,24R)-Ergosta-4,6,8(14),22-tetraen-3-ol	2.13E+03	4.66E+03	3.51E+03	6.48E+03	9.57E+03	1.53E+04	1.06E+03	1.45E+03	1.58E+03	8.08E+02	2.47E+03	1.96E+03	4.11E-02	2.16E+00
MW0016201	Bis(2-ethylhexyl) adipate	3.60E+04	9.76E+03	8.33E+03	2.21E+04	2.38E+04	1.76E+04	2.75E+03	7.78E+03	6.64E+03	1.21E+04	6.76E+03	4.58E+03	2.60E-02	1.53E+00
MEDP1247	1-Deoxyvaleric-acid	1.27E+04	1.26E+04	1.55E+04	1.34E+04	1.03E+04	1.46E+04	8.37E+03	1.06E+04	1.04E+04	1.32E+04	1.13E+04	1.14E+04	4.20E-02	2.76E-01
MEDP1166	PC(16:0/2:0)	1.67E+06	1.86E+06	1.77E+06	1.25E+06	1.42E+06	1.82E+06	1.00E+06	1.27E+06	1.35E+06	9.33E+05	1.52E+06	1.60E+06	3.83E-02	3.51E-01
MEDP1319	LPC(22:4/0:0)	9.97E+03	6.73E+03	4.35E+03	1.37E+04	1.06E+04	1.00E+04	2.19E+03	5.45E+03	4.29E+03	4.77E+03	6.55E+03	8.03E+03	3.20E-02	8.25E-01
MEDP1407	Carnitine C14:2	8.09E+03	9.94E+03	7.99E+03	6.83E+03	1.46E+04	5.46E+03	2.46E+04	1.61E+04	1.05E+04	1.97E+04	1.31E+04	4.05E+04	4.28E-02	-1.23E+00
MW0126557	Simvastatin	3.93E+03	2.04E+03	1.95E+03	3.85E+03	3.99E+03	6.24E+03	2.07E+03	5.63E+02	3.52E+03	1.79E+03	1.39E+03	2.13E+03	4.78E-02	9.40E-01
MEDP1345	LPC(18:3/0:0)	3.44E+04	4.66E+04	3.03E+04	4.49E+04	6.58E+04	5.77E+04	1.62E+04	2.62E+04	1.84E+04	4.90E+04	2.68E+04	3.19E+04	2.99E-02	7.31E-01
MW0105684	2-[[2-amino-5-(diaminomethylideneamino)pentanoyl]amino]propanoic Acid	1.35E+04	1.70E+04	8.23E+03	1.89E+04	1.91E+04	2.80E+04	6.12E+03	1.04E+04	6.57E+03	7.04E+03	1.98E+04	7.51E+03	4.59E-02	8.66E-01
MW0000445	4,12-Dimethoxy-17-methyl-13-oxo-17-azoniatetracyclo[7.5.3.01,10.02,7]heptadeca-2(7),3,5,11-tetraen-3-olate	5.15E+04	4.55E+04	4.45E+04	4.65E+04	5.31E+04	4.57E+04	3.31E+04	3.21E+04	4.24E+04	4.50E+04	4.15E+04	4.63E+04	2.69E-02	2.54E-01
MW0168474	6'-Methoxycinchonan-9-ol	2.62E+04	4.29E+04	4.11E+04	5.13E+04	4.28E+04	5.22E+04	2.62E+04	2.04E+04	2.88E+04	2.12E+04	2.84E+04	3.16E+04	5.45E-03	7.12E-01
MEDP1534	Carnitine C20:1 Isomer 1	2.20E+04	1.33E+04	2.26E+03	8.36E+03	1.91E+04	1.89E+04	2.13E+04	2.28E+04	2.59E+04	1.73E+04	2.25E+04	2.60E+04	3.74E-02	-6.95E-01
MW0006491	Carbetapentane	2.12E+03	2.89E+03	9.22E+02	4.05E+03	5.09E+03	3.86E+03	1.72E+03	6.76E+02	1.68E+03	9.25E+02	8.78E+02	8.14E+02	1.90E-02	1.50E+00
MEDP1521	Carnitine C14:2 Isomer 1	1.15E+03	1.05E+03	1.25E+03	9.91E+02	2.68E+03	9.79E+02	4.87E+03	3.01E+03	1.87E+03	5.32E+03	2.25E+03	8.72E+03	3.44E-02	-1.68E+00
MW0194184	[(1S,7S,8S,8aR)-8-[2-[(2R,4R)-4-hydroxy-6-oxo-tetrahydropyran-2-yl]ethyl]-7-methyl-1,2,3,7,8,8a-hexahydronaphthalen-1-yl] (2S)-2-methylbutanoate	3.14E+03	5.12E+03	6.05E+03	6.94E+03	4.66E+03	2.74E+03	1.59E+03	1.74E+03	2.10E+03	2.57E+03	3.14E+03	2.20E+03	1.04E-02	1.10E+00
MEDP1452	MG(22:5/0:0/0:0)	3.90E+03	6.64E+03	6.52E+03	1.95E+04	8.73E+03	1.51E+04	1.39E+03	1.35E+03	4.94E+03	5.71E+03	2.66E+03	4.04E+03	3.95E-02	1.59E+00
MW0142235	2-Amino-6-methoxypurine	1.95E+04	1.65E+04	2.01E+04	1.24E+04	9.61E+03	1.19E+04	1.15E+04	9.73E+03	1.26E+04	1.16E+04	5.02E+03	3.37E+03	2.98E-02	7.40E-01
MEDP1449	MG(0:0/22:6/0:0)	1.94E+04	7.52E+03	2.11E+04	2.52E+04	2.49E+04	3.71E+04	5.93E+03	6.00E+03	7.11E+03	1.05E+04	8.46E+03	8.70E+03	1.25E-02	1.54E+00
FDATN00872	Milbemycin A3 oxime	1.02E+06	1.23E+06	1.21E+06	8.73E+05	1.01E+06	1.31E+06	5.01E+05	6.68E+05	7.53E+05	5.68E+05	9.62E+05	1.03E+06	8.65E-03	5.71E-01
MW0009689	Roflumilast	5.21E+03	5.55E+03	6.03E+03	5.64E+03	6.81E+03	5.02E+03	4.66E+03	4.71E+03	5.45E+03	4.90E+03	4.31E+03	5.11E+03	2.31E-02	2.34E-01
MW0194144	(Z)-7-[(2R)-2-amino-2-carboxyethyl]sulfanyl-2-[[(1R)-2,2-dimethylcyclopropanecarbonyl]amino]hept-2-enoic acid	1.29E+04	4.93E+03	6.10E+03	4.25E+03	1.20E+04	4.01E+03	4.14E+03	2.95E+03	2.65E+03	2.35E+03	4.01E+03	7.02E+02	3.76E-02	1.39E+00
MW0119311	3-[1-[3-(Dimethylamino)propyl]-5-methoxy-1H-indol-3-yl]-4-(1H-indol-3-yl)-1H-pyrrole-2,5-dione	4.15E+03	4.71E+03	4.66E+03	5.93E+03	6.53E+03	7.42E+03	2.66E+03	1.53E+03	1.92E+03	2.29E+03	2.64E+03	3.11E+03	8.00E-04	1.24E+00
MW0156654	Ser-Arg-Tyr-Glu	1.68E+04	1.31E+04	8.87E+03	2.09E+04	2.52E+04	2.57E+04	2.52E+03	5.14E+03	5.08E+03	1.10E+04	1.05E+04	6.59E+03	6.33E-03	1.44E+00
MW0104741	2-Ethylhexyl diphenyl phosphate	2.39E+04	2.19E+04	2.47E+04	2.45E+04	3.63E+04	3.57E+04	8.83E+03	1.10E+04	1.60E+04	1.73E+04	1.99E+04	1.61E+04	2.72E-03	9.07E-01
MW0150853	His-Asn-Ile	1.80E+04	2.08E+04	1.70E+04	2.14E+04	2.51E+04	2.83E+04	8.77E+03	9.69E+03	1.17E+04	1.57E+04	1.77E+04	1.56E+04	4.13E-03	7.21E-01
MW0122444	7-Deacetoxy-7-oxodeoxygedunin	7.47E+03	4.25E+03	5.72E+03	3.17E+03	4.34E+03	1.48E+04	2.40E+03	8.50E+02	6.48E+02	4.80E+02	2.99E+03	5.17E+03	4.90E-02	1.66E+00
MW0155765	Pro-Ala-His	1.84E+04	1.58E+04	1.96E+04	1.83E+04	2.00E+04	2.01E+04	1.01E+04	1.32E+04	1.05E+04	1.57E+04	1.69E+04	1.69E+04	1.07E-02	4.30E-01
MW0149772	Gln-Phe-Asp	1.87E+04	1.50E+04	1.69E+04	1.65E+04	2.02E+04	2.01E+04	3.02E+03	1.21E+04	1.36E+04	1.30E+04	1.52E+04	1.21E+04	1.32E-02	6.37E-01
MW0109640	Ser-Tyr-Arg	5.77E+05	5.53E+05	6.25E+05	6.07E+05	7.40E+05	8.00E+05	2.61E+05	3.44E+05	4.28E+05	4.88E+05	5.63E+05	4.27E+05	2.82E-03	6.36E-01
MW0150832	His-Arg-Asn	1.22E+05	1.18E+05	1.22E+05	1.28E+05	1.55E+05	1.68E+05	5.55E+04	7.28E+04	9.07E+04	1.03E+05	1.18E+05	9.17E+04	3.70E-03	6.10E-01
MW0145393	Arg-Ile-Ile	6.36E+03	5.97E+03	7.28E+03	5.22E+03	6.68E+03	1.17E+04	3.69E+03	4.04E+03	4.52E+03	4.34E+03	5.29E+03	5.80E+03	3.96E-02	6.42E-01
MW0105463	Ala-Glu-Lys	8.24E+03	4.38E+03	6.65E+03	4.23E+03	7.92E+03	6.39E+03	2.17E+03	2.34E+03	5.57E+03	2.96E+03	5.04E+03	3.65E+03	1.45E-02	8.00E-01
MW0146093	Asp-Gln-Val-Leu-Ser	2.22E+04	2.09E+04	1.94E+04	1.89E+04	1.85E+04	1.84E+04	1.67E+04	1.75E+04	1.84E+04	1.93E+04	1.78E+04	1.69E+04	2.45E-02	1.52E-01
MW0054562	1-(1Z-hexadecenyl)-sn-glycero-3-phosphocholine	1.77E+04	2.23E+04	2.39E+04	1.46E+04	2.22E+04	1.70E+04	1.06E+04	1.56E+04	1.98E+04	8.97E+03	1.46E+04	1.68E+04	4.13E-02	4.45E-01
MW0152970	Lys-Glu-Val	3.01E+03	1.70E+03	2.14E+03	2.36E+03	3.63E+03	2.10E+03	7.25E+02	1.54E+03	1.84E+03	1.39E+03	2.12E+03	7.32E+02	1.47E-02	8.40E-01
MW0104379	2,2,4-Trimethyl-1,3-pentanediol diisobutyrate	3.85E+04	4.02E+04	4.33E+04	4.05E+04	4.49E+04	5.65E+04	2.01E+04	1.59E+04	2.73E+04	3.07E+04	2.63E+04	2.24E+04	1.87E-04	8.88E-01
MW0150185	Glu-Tyr-Asn-Lys	4.72E+04	3.78E+04	2.71E+04	5.82E+04	6.43E+04	6.95E+04	8.43E+03	1.47E+04	1.43E+04	2.89E+04	2.82E+04	1.82E+04	3.28E-03	1.43E+00
MW0123749	NSC250429	1.55E+04	1.44E+04	1.13E+04	1.44E+04	2.28E+04	2.23E+04	3.01E+03	7.74E+03	9.32E+03	9.32E+03	1.24E+04	1.01E+04	6.68E-03	9.58E-01
MW0145752	Asn-Gly-Glu-Val-Lys	1.43E+04	8.68E+03	8.37E+03	5.35E+03	1.15E+04	8.26E+03	5.88E+03	7.44E+03	1.40E+03	2.68E+03	4.72E+03	5.09E+03	1.15E-02	1.05E+00
MW0149665	Gln-Gln-Gln-Glu-Gln	9.12E+03	8.62E+03	8.74E+03	9.77E+03	1.37E+04	1.30E+04	3.26E+03	4.37E+03	5.08E+03	8.12E+03	7.25E+03	5.32E+03	2.17E-03	9.15E-01
MW0012982	LPC(15:0/0:0)	1.70E+04	1.84E+04	2.34E+04	1.28E+04	2.06E+04	1.88E+04	6.23E+03	1.03E+04	9.38E+03	7.90E+03	1.30E+04	1.29E+04	1.01E-03	8.97E-01
MW0159193	Val-Thr-Tyr-Lys	1.20E+04	1.81E+04	1.17E+04	1.55E+04	2.73E+04	2.98E+04	1.27E+04	1.92E+03	7.33E+03	6.63E+03	3.85E+03	1.26E+04	1.32E-02	1.35E+00
MW0155436	Phe4Cl-TyrMe-OH	1.18E+04	1.27E+04	1.41E+04	1.29E+04	1.54E+04	2.34E+04	4.09E+03	7.02E+03	9.81E+03	1.23E+04	1.38E+04	8.34E+03	2.90E-02	7.06E-01
MW0158578	Tyr-Phe-Thr-Lys	1.92E+04	2.04E+04	1.88E+04	2.06E+04	2.12E+04	2.65E+04	3.34E+03	7.15E+03	1.08E+04	6.03E+03	1.91E+04	1.59E+04	5.60E-03	1.02E+00
MW0051263	1,2-Dioctanoyl-sn-glycerol	6.93E+03	5.58E+03	8.28E+03	6.40E+03	6.40E+03	8.11E+03	3.48E+03	3.57E+03	5.69E+03	6.63E+03	5.14E+03	5.27E+03	1.37E-02	4.85E-01
MW0143854	6k-PGF1d4	5.28E+03	5.79E+03	5.72E+03	5.61E+03	6.77E+03	1.14E+04	2.69E+03	3.29E+03	4.17E+03	4.35E+03	5.21E+03	4.80E+03	3.70E-02	7.28E-01
MW0124143	Fluphenazine sulfoxide	1.42E+05	1.94E+05	1.95E+05	2.09E+05	2.18E+05	2.11E+05	6.36E+04	8.24E+04	8.21E+04	1.42E+05	1.80E+05	1.40E+05	5.95E-03	7.61E-01
MW0144755	Ala-Thr-Tyr-Lys	2.69E+03	4.83E+03	5.64E+03	2.81E+03	7.58E+03	5.60E+03	2.03E+03	4.62E+02	1.06E+03	2.63E+03	2.89E+03	2.74E+03	1.09E-02	1.30E+00
MW0152340	Leu-Gly-Asp-Val-Ile	2.36E+05	2.09E+05	1.80E+05	1.76E+05	2.57E+05	1.90E+05	1.22E+05	1.57E+05	1.46E+05	9.78E+04	2.01E+05	1.77E+05	1.71E-02	4.71E-01
MW0156042	Pro-Val-Ala-Glu-Val	4.83E+03	4.37E+03	5.35E+03	5.22E+03	6.33E+03	6.79E+03	1.34E+03	3.07E+03	2.59E+03	5.41E+03	3.65E+03	5.30E+03	3.34E-02	6.21E-01
MW0153010	Lys-Ile-Glu-Arg	2.03E+04	1.12E+04	1.76E+04	2.07E+04	3.25E+04	4.42E+04	6.64E+03	1.32E+04	7.18E+03	3.41E+03	2.45E+04	8.07E+03	4.07E-02	1.22E+00
MW0109313	Pro-Glu-Lys	7.59E+04	3.87E+04	5.26E+04	5.32E+04	8.70E+04	4.66E+04	1.07E+04	3.89E+04	4.77E+04	3.40E+04	5.22E+04	1.99E+04	3.12E-02	8.00E-01
MW0156644	Ser-Arg-Ile-Lys	5.22E+03	7.70E+03	1.19E+04	3.69E+03	1.38E+04	6.34E+03	1.40E+03	3.31E+03	4.94E+03	3.60E+03	4.32E+03	4.49E+03	3.95E-02	1.14E+00
MW0155401	Phe-Val-Asp-Lys	2.74E+03	3.65E+03	6.63E+03	2.15E+03	6.65E+03	4.11E+03	7.97E+02	2.10E+03	1.60E+03	5.34E+02	3.27E+03	2.87E+03	2.61E-02	1.22E+00
MW0052405	2,2-Dimethylbutyric acid	1.20E+04	1.29E+04	1.33E+04	9.85E+03	9.61E+03	1.44E+04	1.24E+04	8.89E+03	8.28E+03	9.16E+03	9.47E+03	9.05E+03	3.36E-02	3.30E-01
MW0152200	Leu-Ala-His-Tyr-Asn	3.66E+03	1.36E+03	1.21E+03	5.03E+02	4.24E+03	3.98E+03	1.14E+03	5.00E+02	4.16E+02	7.05E+02	4.87E+02	4.31E+02	3.76E-02	2.02E+00
MW0110174	Tumonoic acid A	7.07E+02	4.21E+03	1.65E+03	2.84E+03	2.78E+03	1.87E+03	7.74E+03	4.41E+03	2.68E+03	6.75E+03	4.37E+03	4.74E+03	1.32E-02	-1.13E+00
MW0159023	Val-His-Ile	5.24E+03	4.46E+03	1.19E+03	7.09E+03	5.10E+03	2.64E+03	1.58E+03	2.79E+03	3.98E+03	1.19E+03	1.30E+03	1.28E+03	4.86E-02	1.09E+00
MW0124789	Meptazinol	2.71E+04	2.49E+04	2.65E+04	2.84E+04	2.78E+04	3.13E+04	1.95E+04	2.18E+04	2.58E+04	2.56E+04	2.66E+04	2.51E+04	3.27E-02	2.01E-01
MW0015052	(10R,13S,17S)-10,13-Dimethyl-3,6-dioxo-2,3,6,7,8,9,10, 11,12,13,14,15,16,17-tetradecahydro-1H-cyclopenta[a]phenanthren-17-yl heptanoate	4.64E+03	5.61E+03	6.14E+03	8.04E+03	9.92E+03	9.90E+03	8.83E+02	3.47E+03	1.34E+03	3.88E+03	4.09E+03	2.91E+03	2.50E-03	1.42E+00
MW0149846	Gln-Tyr-Thr-Lys	1.47E+04	1.47E+04	1.57E+04	1.60E+04	1.33E+04	1.81E+04	1.11E+04	1.27E+04	1.32E+04	1.39E+04	1.32E+04	1.31E+04	1.03E-02	2.63E-01
MW0155209	Phe-His-His	3.43E+04	3.86E+04	4.97E+04	4.16E+04	3.39E+04	4.07E+04	2.05E+04	2.37E+04	2.31E+04	3.95E+04	3.25E+04	2.95E+04	1.14E-02	5.01E-01
MW0012405	15(S)-Fluprostenol	3.13E+03	3.59E+03	3.42E+03	3.38E+03	3.96E+03	4.69E+03	1.32E+03	1.79E+03	2.60E+03	2.83E+03	2.99E+03	2.32E+03	2.67E-03	6.77E-01
MW0159068	Val-Leu-Leu-Ser-Cys	5.13E+03	5.95E+03	5.73E+03	4.22E+03	8.47E+03	8.56E+03	1.69E+03	2.97E+03	3.82E+03	2.73E+03	4.59E+03	4.56E+03	8.48E-03	9.02E-01
MW0119424	BW-A868C	2.69E+04	3.38E+04	4.53E+04	1.97E+04	4.25E+04	3.01E+04	1.32E+04	1.93E+04	1.77E+04	1.09E+04	2.40E+04	2.68E+04	1.40E-02	8.24E-01
MW0155069	Phe-Ala-Arg-Asp	2.64E+03	3.25E+03	1.19E+03	2.35E+03	2.54E+03	2.19E+03	7.18E+02	1.71E+03	1.58E+03	2.08E+03	1.34E+03	1.65E+03	3.24E-02	6.42E-01
MW0156899	Ser-Pro-Thr	1.09E+04	3.57E+04	1.57E+04	3.38E+04	3.58E+04	3.50E+04	1.18E+04	3.62E+03	4.27E+03	4.18E+03	3.77E+04	9.37E+03	4.83E-02	1.23E+00
MW0153550	Met-Glu-Ser	5.96E+04	8.01E+04	7.96E+04	9.21E+04	1.10E+05	1.32E+05	2.57E+04	3.41E+04	4.36E+04	5.91E+04	6.38E+04	6.98E+04	8.25E-03	9.01E-01
MW0153149	Lys-Thr-Glu-Lys-Ala	3.24E+04	2.17E+04	1.51E+04	2.93E+04	2.89E+04	2.80E+04	6.27E+03	1.01E+04	1.04E+04	1.68E+04	1.75E+04	1.28E+04	2.01E-03	1.07E+00
MW0008480	N'-(5-chloro-2-hydroxyphenyl)-N-octylpropanediamide	9.07E+04	8.34E+04	1.03E+05	9.93E+04	1.02E+05	1.10E+05	6.00E+04	6.88E+04	7.83E+04	8.34E+04	9.30E+04	8.84E+04	1.37E-02	3.15E-01
MW0001049	1-(1-Propanoylpiperidin-4-yl)-3-[4-(trifluoromethoxy)phenyl]urea	4.13E+03	4.16E+03	4.48E+03	4.89E+03	6.25E+03	6.51E+03	2.07E+03	2.39E+03	3.43E+03	2.73E+03	2.89E+03	4.71E+03	5.56E-03	7.41E-01
MW0152293	Leu-Gln-Ile-Arg	6.24E+03	3.42E+03	3.86E+03	3.74E+03	1.24E+04	2.10E+03	1.61E+03	1.08E+03	8.79E+02	7.71E+02	2.02E+03	1.07E+03	4.41E-02	2.09E+00
MW0123754	Doramapimod	9.99E+03	3.78E+03	3.94E+03	5.88E+03	3.40E+03	3.99E+03	1.83E+03	3.49E+03	2.86E+03	7.13E+02	2.52E+03	2.26E+03	3.70E-02	1.18E+00
MW0140724	(Z)-2-tetracos-15-enamidoethanesulfonic acid	7.04E+04	7.44E+04	1.09E+05	5.69E+04	9.50E+04	8.08E+04	3.78E+04	5.64E+04	4.71E+04	5.55E+04	6.30E+04	5.71E+04	1.18E-02	6.20E-01
MW0002432	CP 47,497-C8-homolog C-8-hydroxy metabolite	1.57E+04	1.64E+04	2.30E+04	2.91E+04	3.31E+04	3.89E+04	5.99E+03	7.58E+03	1.16E+04	1.24E+04	1.27E+04	1.27E+04	7.90E-03	1.31E+00
MW0152409	Leu-Leu-Val-Val-Ala	6.99E+03	5.38E+03	5.20E+03	5.38E+03	6.75E+03	4.31E+03	1.09E+03	4.19E+03	2.65E+03	3.46E+03	3.68E+03	2.82E+03	1.29E-03	9.28E-01
MW0150216	Glu-Val-Phe-Asp-Glu	1.37E+03	5.90E+02	1.24E+03	5.76E+02	7.12E+02	9.68E+02	1.08E+03	1.53E+03	1.38E+03	1.45E+03	1.39E+03	1.33E+03	2.13E-02	-5.80E-01
MW0152307	Leu-Glu-Ala-Ile-Asn	4.48E+03	6.82E+03	5.93E+03	3.96E+03	4.42E+03	7.51E+03	7.39E+02	1.44E+03	2.67E+03	1.42E+03	3.46E+03	3.98E+03	2.25E-03	1.27E+00
MW0124064	Ethylone	1.48E+04	1.45E+04	1.21E+04	2.20E+04	1.58E+04	2.34E+04	2.89E+04	2.32E+04	1.54E+04	2.27E+04	2.53E+04	2.46E+04	3.73E-02	-4.49E-01
MW0159076	Val-Leu-Ser-Pro-Ala	1.84E+04	2.03E+04	2.94E+04	1.47E+04	2.22E+04	1.91E+04	8.45E+03	1.19E+04	1.35E+04	9.32E+03	1.80E+04	1.35E+04	8.46E-03	7.35E-01
MW0152508	Leu-Thr-Gln-Gln-Leu	8.87E+03	8.99E+03	8.78E+03	1.02E+04	1.51E+04	8.33E+03	1.58E+03	2.25E+03	3.28E+03	3.55E+03	4.79E+03	5.56E+03	6.37E-04	1.52E+00
MW0145354	Arg-Glu-Ser-Leu-Glu	1.74E+03	4.70E+03	3.89E+03	5.34E+03	7.77E+03	7.73E+03	3.77E+03	2.20E+03	5.05E+02	2.45E+03	5.06E+02	3.13E+03	2.21E-02	1.31E+00
MW0152954	Lys-Glu-Glu	1.04E+04	1.34E+04	2.08E+04	8.16E+03	2.00E+04	2.05E+04	9.12E+03	7.34E+03	1.18E+04	9.52E+03	1.31E+04	6.44E+03	4.90E-02	7.02E-01
MW0153152	Lys-Thr-His	1.39E+03	9.56E+03	2.34E+03	1.13E+04	1.29E+04	3.43E+03	1.88E+03	1.53E+03	2.15E+03	5.93E+02	2.54E+03	4.46E+02	4.85E-02	2.16E+00
MW0145390	Arg-Ile-Glu-Asp	1.26E+04	9.63E+03	6.22E+03	1.40E+04	1.31E+04	1.24E+04	3.10E+03	5.82E+03	5.68E+03	8.85E+03	9.93E+03	7.10E+03	1.47E-02	7.49E-01
MW0145807	Asn-Leu-Glu-Ala-Ile	4.42E+03	8.24E+03	2.76E+03	1.21E+03	6.85E+03	3.64E+03	5.90E+02	1.06E+03	2.12E+03	8.80E+02	1.33E+03	6.87E+02	2.32E-02	2.02E+00
MW0156827	Ser-Leu-Ser-Gly-Leu	7.62E+03	9.76E+03	5.38E+03	7.70E+03	9.47E+03	1.15E+04	2.82E+03	4.93E+03	5.53E+02	3.16E+03	2.64E+03	9.36E+03	1.28E-02	1.13E+00
MW0146018	Asp-Arg-Asn-Lys	3.59E+04	2.80E+04	1.95E+04	3.81E+04	3.57E+04	3.79E+04	9.60E+03	1.53E+04	1.62E+04	2.49E+04	2.52E+04	1.95E+04	5.05E-03	8.18E-01
MW0150149	Glu-Ser-Thr-Lys	2.16E+03	4.47E+03	1.67E+03	4.73E+03	7.54E+03	8.14E+03	1.10E+03	2.03E+03	1.51E+03	1.11E+03	2.11E+03	1.72E+03	3.20E-02	1.58E+00
MW0144486	Ala-Asn-Arg-Val-Thr	1.38E+04	6.16E+03	9.65E+03	1.97E+03	1.12E+04	1.29E+04	3.43E+03	3.56E+03	7.62E+03	1.68E+03	4.88E+03	2.16E+03	3.19E-02	1.25E+00
MW0144624	Ala-Ile-Trp	2.67E+04	3.19E+04	3.36E+04	3.17E+04	3.53E+04	3.61E+04	1.12E+04	1.44E+04	1.90E+04	2.47E+04	2.80E+04	3.28E+04	2.20E-02	5.86E-01
MW0009952	Ultram	2.51E+03	2.94E+03	2.85E+03	2.44E+03	3.14E+03	2.79E+03	1.91E+03	1.16E+03	1.88E+03	1.52E+03	2.10E+03	1.98E+03	2.72E-04	6.59E-01
MW0155154	Phe-Gln-Ala-Arg	2.98E+04	3.09E+04	2.71E+04	2.79E+04	3.07E+04	2.57E+04	2.48E+04	2.37E+04	2.84E+04	2.75E+04	2.51E+04	2.60E+04	3.54E-02	1.45E-01
MW0062187	Progesterone 3-biotin	4.42E+04	4.89E+04	4.20E+04	2.70E+04	2.46E+04	1.90E+04	9.87E+04	6.38E+04	7.04E+04	5.23E+04	4.90E+04	4.54E+04	1.48E-02	-8.84E-01
MW0151450	Ile-His-Glu	1.31E+04	1.38E+04	1.44E+04	2.03E+04	1.45E+04	1.21E+04	1.00E+04	9.86E+03	1.08E+04	1.25E+04	1.44E+04	9.26E+03	3.32E-02	4.01E-01
MW0150999	His-Leu-Thr	1.17E+03	1.24E+03	8.10E+02	1.16E+03	1.35E+03	1.13E+03	2.11E+03	2.01E+03	1.97E+03	2.57E+03	1.46E+03	2.37E+03	8.88E-04	-8.64E-01
MW0155411	Phe-Val-Lys-Lys	4.87E+05	5.38E+05	5.20E+05	3.83E+05	4.09E+05	5.34E+05	2.98E+05	3.76E+05	3.96E+05	2.75E+05	4.39E+05	4.67E+05	3.19E-02	3.51E-01
MW0153631	Met-Phe-His	4.01E+03	2.99E+03	3.37E+03	4.13E+03	6.36E+03	1.88E+03	7.22E+02	9.20E+02	2.20E+03	2.19E+03	1.27E+03	1.42E+03	1.04E-02	1.38E+00
MW0151660	Ile-Val-Tyr-Lys	1.22E+04	1.28E+04	1.28E+04	1.01E+04	1.47E+04	1.24E+04	5.92E+03	9.08E+03	8.11E+03	1.18E+04	6.65E+03	1.02E+04	6.36E-03	5.34E-01
MW0149703	Gln-His-Leu-Phe-Gly	3.74E+03	1.86E+04	6.06E+03	1.91E+04	1.78E+04	8.24E+03	1.60E+03	7.64E+02	3.70E+03	1.63E+03	9.32E+03	3.91E+03	2.68E-02	1.81E+00
MW0158998	Val-Glu-Ser-Lys	6.98E+03	4.72E+03	4.13E+03	2.89E+03	4.67E+03	5.45E+03	1.39E+03	3.57E+03	4.25E+03	1.70E+03	4.50E+03	1.84E+03	3.55E-02	7.41E-01
MW0155225	Phe-Ile-Gln-Lys	1.19E+04	5.71E+03	5.26E+03	5.35E+03	9.32E+03	5.34E+03	2.35E+03	4.45E+03	5.26E+03	2.42E+03	6.47E+03	2.64E+03	4.30E-02	8.63E-01
MW0158377	Tyr-Arg-Ile-Glu	8.74E+03	3.27E+03	3.18E+03	4.62E+03	4.28E+03	5.35E+03	2.27E+03	2.32E+03	3.71E+03	2.79E+03	2.00E+03	1.28E+03	2.91E-02	1.03E+00
MW0145479	Arg-Pro-Gly	2.17E+05	1.85E+05	1.12E+05	1.47E+05	2.33E+05	1.24E+05	5.34E+04	1.01E+05	9.83E+04	7.97E+04	1.19E+05	7.55E+04	8.15E-03	9.49E-01
MW0168630	5,7-Dichlorokynurenic acid	3.92E+05	7.53E+05	6.30E+05	5.53E+05	6.47E+05	7.77E+05	1.03E+06	6.91E+05	7.50E+05	1.31E+06	8.71E+05	6.98E+05	4.81E-02	-5.12E-01
MW0150950	His-Gly-Val-Asp-Lys	2.66E+04	2.70E+04	2.87E+04	2.56E+04	2.98E+04	2.59E+04	1.09E+04	1.37E+04	1.55E+04	2.66E+04	2.60E+04	2.31E+04	3.32E-02	4.99E-01
MW0150084	Glu-Lys-Tyr-Leu-Gly	3.89E+03	4.43E+03	1.98E+03	3.51E+03	3.17E+03	8.28E+03	1.65E+03	1.27E+03	1.41E+03	6.07E+02	3.05E+03	2.82E+03	4.13E-02	1.23E+00
MW0016016	(2S,4S)-1-Acetoxy-16-heptadecene-2,4-diol	2.25E+03	2.02E+03	1.80E+03	2.75E+03	2.24E+03	3.34E+03	1.07E+03	1.02E+03	1.30E+03	2.01E+03	1.92E+03	1.58E+03	1.02E-02	6.97E-01
MW0146027	Asp-Arg-Lys-Lys	1.23E+04	1.72E+04	5.92E+03	1.51E+04	4.01E+04	2.39E+04	4.13E+03	4.10E+03	5.63E+03	7.24E+03	5.12E+03	9.28E+03	4.14E-02	1.69E+00
MW0122340	7-[3-(Dimethylamino)propoxy]-6-Methoxy-2-(4-Methyl-1,4-Diazepan-1-Yl)-N-(1-Methylpiperidin-4-Yl)quinazolin-4-Amine	3.23E+03	3.44E+03	4.24E+03	4.74E+03	4.71E+03	4.27E+03	3.71E+03	3.56E+03	1.56E+03	2.97E+03	1.48E+03	3.17E+03	2.02E-02	5.81E-01
MW0108413	N-Phenethylacetamide	2.50E+03	2.13E+03	1.24E+03	2.31E+03	2.03E+03	1.57E+03	2.27E+03	2.86E+03	2.42E+03	2.46E+03	2.22E+03	2.77E+03	4.19E-02	-3.48E-01
MW0158617	Tyr-Thr-Arg-Arg	3.29E+03	1.09E+04	4.58E+03	6.04E+03	1.21E+04	4.64E+03	1.10E+03	2.65E+03	5.17E+02	1.06E+03	3.90E+03	1.09E+03	1.61E-02	2.01E+00
MW0151373	Ile-Asp-Phe-Arg	8.06E+03	5.12E+03	6.58E+03	7.17E+03	6.70E+03	9.10E+03	6.33E+03	5.55E+03	4.67E+03	4.41E+03	4.96E+03	6.38E+03	2.79E-02	4.04E-01
MW0141627	17-phenoxy trinor Prostaglandin F2 isopropyl ester	2.72E+03	3.35E+03	1.93E+03	3.32E+03	5.60E+03	5.81E+03	8.92E+02	7.72E+02	1.81E+03	1.93E+03	1.63E+03	2.39E+03	1.64E-02	1.27E+00
MW0128132	(3'alpha,5'alpha,9'xi,10'beta)-O-(3-Hydroxy-7-drimen-11-yl)umbelliferone	4.41E+03	3.61E+03	4.57E+03	5.05E+03	5.42E+03	5.30E+03	2.00E+03	2.43E+03	2.57E+03	3.31E+03	3.50E+03	4.45E+03	4.65E-03	6.36E-01
MW0126321	4-(4-Fluorophenyl)-2-(4-nitrophenyl)-5-(4-pyridyl)-1H-imidazole	5.97E+03	7.10E+03	7.32E+03	8.49E+03	6.27E+03	7.51E+03	8.18E+03	8.32E+03	7.78E+03	8.33E+03	8.37E+03	8.23E+03	3.10E-02	-2.06E-01
MW0154314	NBD-Stearoyl-2-Arachidonoyl-sn-glycerol	4.66E+03	8.90E+03	1.35E+04	1.20E+04	3.68E+04	1.50E+04	1.24E+03	1.92E+03	1.42E+03	1.09E+03	7.43E+03	2.29E+03	3.99E-02	2.56E+00
MW0159127	Val-Phe-Phe-Asn-Gly	2.51E+03	1.76E+04	4.18E+03	1.62E+04	1.37E+04	5.56E+03	9.58E+02	1.18E+03	5.24E+02	1.26E+03	7.92E+03	8.57E+02	3.32E-02	2.23E+00
MW0159221	Val-Tyr-Leu-Arg	2.18E+04	1.98E+04	1.90E+04	1.85E+04	2.08E+04	3.04E+04	1.33E+04	1.30E+04	1.78E+04	1.77E+04	1.90E+04	1.58E+04	2.77E-02	4.31E-01
MW0150115	Glu-Phe-Tyr-Leu-Gly	4.32E+03	5.23E+03	8.26E+03	3.48E+03	7.66E+03	8.51E+03	9.56E+02	3.52E+03	2.23E+03	3.31E+03	3.98E+03	5.87E+03	2.66E-02	9.15E-01
MW0151620	Ile-Tyr-Arg-Glu	2.68E+03	6.70E+03	6.25E+03	4.66E+03	8.13E+03	5.56E+03	1.85E+03	2.22E+03	3.70E+03	1.35E+03	6.01E+03	3.80E+03	3.59E-02	8.44E-01
MW0006939	Drinabant	5.43E+03	4.20E+03	3.08E+03	2.78E+03	3.22E+03	5.31E+03	3.86E+03	2.96E+03	2.31E+03	1.05E+03	6.58E+02	2.65E+03	2.80E-02	8.31E-01
MW0155767	Pro-Ala-Leu	3.63E+03	3.05E+03	3.11E+03	3.08E+03	2.59E+03	3.58E+03	3.80E+03	4.21E+03	4.06E+03	3.36E+03	3.65E+03	3.69E+03	1.18E-02	-2.57E-01
MW0119751	6-((2-((4-(2,4-Dichlorophenyl)-5-(4-methyl-1H-imidazol-2-yl)pyrimidin-2-yl)amino)ethyl)amino)nicotinonitrile	5.03E+04	2.63E+04	2.82E+04	1.91E+04	2.44E+04	9.97E+03	1.05E+04	3.32E+03	1.58E+04	1.26E+04	8.26E+03	9.52E+03	2.94E-02	1.40E+00
MW0149870	Gln-Val-Trp	1.78E+03	1.50E+03	5.99E+02	1.71E+03	3.15E+03	1.71E+03	4.54E+02	7.08E+02	4.22E+02	5.54E+02	1.10E+03	1.22E+03	2.95E-02	1.23E+00
MW0152392	Leu-Leu-Asp-Leu-Leu	2.61E+04	3.25E+04	2.82E+04	2.41E+04	2.67E+04	3.98E+04	1.29E+04	1.68E+04	1.91E+04	1.73E+04	2.68E+04	3.05E+04	3.18E-02	5.23E-01
MW0141658	18-Oxooleate	9.85E+03	9.70E+04	5.41E+04	6.84E+04	9.46E+04	6.62E+04	1.52E+04	1.92E+04	1.24E+04	2.28E+04	3.46E+04	6.49E+04	4.11E-02	1.21E+00
MW0114373	D-tagatose 6-phosphate	1.39E+05	7.19E+04	6.52E+04	5.42E+04	6.05E+04	2.52E+04	2.83E+04	9.53E+03	3.82E+04	3.90E+04	2.57E+04	2.87E+04	4.40E-02	1.30E+00
MW0161604	Fructose-6-Phosphate (closed form)	4.64E+04	3.76E+04	4.99E+04	3.87E+04	3.98E+04	2.73E+04	3.43E+04	2.07E+04	2.74E+04	2.93E+04	2.29E+04	2.94E+04	9.47E-03	5.49E-01
MW0060385	PE-NMe2(18:1(9Z)/22:6(4Z,7Z,10Z,13Z,16Z,19Z))	3.03E+04	2.24E+04	1.17E+04	7.63E+03	7.61E+03	6.80E+03	5.19E+04	3.08E+04	8.01E+04	4.97E+04	3.03E+04	1.94E+04	1.98E-02	-1.60E+00
MW0059463	PE-NMe(18:1(9Z)/22:6(4Z,7Z,10Z,13Z,16Z,19Z))	1.11E+04	1.81E+04	3.80E+04	2.27E+04	2.66E+04	2.28E+04	6.70E+03	5.39E+03	4.69E+03	4.70E+03	1.83E+03	6.39E+03	3.74E-03	2.23E+00
MW0161532	3,4-Dihydroxy-2-butanone-4-phosphate	2.09E+04	1.35E+04	1.21E+04	8.96E+03	1.30E+04	5.71E+03	9.95E+03	5.36E+03	7.15E+03	6.53E+03	6.33E+03	6.43E+03	4.83E-02	8.28E-01
MW0143391	4-Methyl-5-hydroxyethylthiazole phosphate	7.83E+03	4.38E+03	2.78E+03	3.10E+03	2.99E+03	8.44E+03	1.24E+03	1.46E+03	1.27E+03	9.51E+02	4.55E+03	2.93E+03	4.45E-02	1.25E+00
MW0053713	Glycerol 1-myristate	4.27E+03	4.60E+03	5.11E+03	4.38E+03	5.28E+03	4.97E+03	3.46E+03	4.00E+03	3.05E+03	3.16E+03	4.13E+03	4.34E+03	3.46E-03	3.70E-01
MW0158010	trans-Zeatin riboside diphosphate	1.53E+03	7.28E+02	7.58E+02	1.49E+03	2.29E+03	2.29E+03	3.95E+02	7.53E+02	7.44E+02	1.30E+03	8.79E+02	5.81E+02	4.84E-02	9.67E-01
MW0149239	Fluorobenzene	3.60E+03	4.41E+03	4.97E+03	6.33E+03	6.81E+03	1.05E+04	2.72E+03	2.90E+03	3.91E+03	4.26E+03	4.75E+03	2.13E+03	4.62E-02	8.24E-01
MW0161285	1-[(3R,5R,9S,10S,11S,13S,14S,17S)-3,11-dihydroxy-10,13-dimethyl-2,3,4,5,6,7,8,9,11,12,14,15,16,17-tetradecahydro-1H-cyclopenta[a]phenanthren-17-yl]-2-hydroxyethanone	1.39E+04	1.91E+04	1.55E+04	1.24E+04	2.68E+04	9.19E+03	3.13E+04	2.39E+04	2.26E+04	2.50E+04	1.40E+04	3.94E+04	4.74E-02	-6.89E-01
MW0144108	9,10-Dihydroxy-12,13-epoxyoctadecanoate	5.22E+03	6.42E+03	6.25E+03	6.49E+03	7.59E+03	9.73E+03	3.16E+03	3.33E+03	3.50E+03	3.14E+03	5.48E+03	5.62E+03	5.01E-03	7.83E-01
MW0059176	Peltatol A	4.21E+03	3.53E+03	4.45E+03	5.11E+03	1.01E+04	7.49E+03	1.79E+03	2.17E+03	3.92E+03	3.51E+03	3.68E+03	6.12E+02	2.51E-02	1.15E+00
MW0129640	1,26-Hexacosanediol diferulate	4.07E+03	4.27E+03	3.64E+03	5.77E+03	5.01E+03	6.61E+03	3.54E+03	2.64E+03	4.15E+03	3.71E+03	2.85E+03	2.39E+03	1.39E-02	6.07E-01
MW0055025	MG(18:3(6Z,9Z,12Z)/0:0/0:0)	4.69E+03	1.17E+04	1.56E+04	1.30E+04	2.21E+04	1.55E+04	6.39E+02	8.67E+02	1.29E+03	1.93E+03	2.65E+03	1.06E+04	4.11E-03	2.20E+00
MW0141660	19-(4-Hydroxyphenyl)nonadecanoic acid	2.55E+03	3.32E+03	7.63E+03	2.32E+03	5.72E+03	4.05E+03	9.23E+02	1.62E+03	1.14E+03	3.39E+03	7.84E+02	2.75E+03	3.11E-02	1.27E+00
MW0006064	Antibiotic GR 95647X	1.04E+03	1.05E+03	1.90E+03	1.60E+03	2.41E+03	1.70E+03	7.31E+02	7.68E+02	9.94E+02	7.70E+02	8.79E+02	1.39E+03	2.16E-02	8.09E-01
MW0054526	LysoPC(18:3(6Z,9Z,12Z))	2.36E+05	2.79E+05	2.43E+05	2.22E+05	4.50E+05	3.97E+05	9.44E+04	1.53E+05	1.65E+05	1.31E+05	2.67E+05	2.25E+05	2.09E-02	8.19E-01
MW0140252	(8S,9S,10R,13S,17R)-17-[(2S,3R,4R,5S)-3,4-dihydroxy-5,6-dimethylheptan-2-yl]-10,13-dimethyl-1,2,6,7,8,9,11,12,14,15,16,17-dodecahydrocyclopenta[a]phenanthren-3-one	1.21E+06	1.27E+06	1.24E+06	1.20E+06	1.14E+06	1.22E+06	1.15E+06	1.18E+06	1.13E+06	1.10E+06	1.14E+06	1.18E+06	1.16E-02	8.24E-02
MW0055331	N-Nitrosotomatidine	6.34E+03	6.70E+03	6.49E+03	7.39E+03	7.57E+03	7.71E+03	4.98E+03	5.32E+03	6.52E+03	4.69E+03	6.32E+03	4.96E+03	3.02E-03	3.64E-01
MW0105017	3-hydroxy-2-(hydroxymethyl)-2-[(sulfooxy)methyl]propanoic acid	4.69E+05	6.17E+05	5.64E+05	5.02E+05	5.46E+05	6.07E+05	7.15E+05	6.71E+05	6.69E+05	6.85E+05	7.01E+05	6.02E+05	2.05E-03	-2.91E-01
MW0141696	[(2S)-2,3-bis(3,7,11,15-tetramethylhexadecoxy)propyl] [(1S,2R,3S,4S,5R,6R)-2,3,4,6-tetrahydroxy-5-phosphonooxycyclohexyl] hydrogen phosphate	5.05E+03	5.55E+03	6.13E+03	4.72E+03	2.00E+03	2.33E+03	7.69E+03	8.19E+03	5.77E+03	6.00E+03	6.24E+03	5.37E+03	2.65E-02	-6.07E-01
MW0104888	3-(Imidazol-4-yl)-2-oxopropyl dihydrogen phosphate	6.21E+03	6.68E+03	5.21E+03	5.84E+03	5.32E+03	5.17E+03	4.34E+03	4.92E+03	5.24E+03	5.57E+03	2.91E+03	4.69E+03	3.69E-02	3.15E-01
MEDP1592	Citicoline	1.82E+04	1.48E+04	1.75E+04	1.63E+04	1.66E+04	7.02E+03	7.20E+03	7.50E+03	6.62E+03	1.90E+03	3.51E+03	3.30E+03	8.20E-04	1.59E+00
MW0016134	Betamethasone acetate	4.26E+03	2.87E+03	2.79E+03	3.15E+03	4.06E+03	2.16E+03	2.36E+03	1.28E+03	2.67E+03	2.64E+03	2.16E+03	2.31E+03	3.47E-02	5.22E-01
MW0062212	Prostaglandin A1 ethyl ester	7.84E+03	2.27E+04	7.21E+03	2.60E+04	2.53E+04	9.69E+03	3.49E+03	7.64E+03	3.29E+03	4.47E+03	8.35E+03	5.75E+03	3.10E-02	1.58E+00
MW0005838	6-Phosphogluconic acid	6.38E+05	6.82E+05	1.30E+06	7.44E+05	1.01E+06	7.86E+05	1.33E+06	1.52E+06	1.08E+06	9.06E+05	1.06E+06	1.32E+06	3.19E-02	-4.85E-01
MW0116980	Veliparib	2.66E+03	2.63E+03	1.58E+03	4.54E+03	3.45E+03	5.83E+03	7.52E+02	1.80E+03	6.36E+02	9.92E+02	3.77E+03	1.11E+03	3.50E-02	1.19E+00
MEDN0758	( )4-HDHA	4.87E+04	1.26E+05	4.69E+04	1.42E+05	1.17E+05	4.80E+04	2.44E+04	5.96E+04	2.68E+04	3.20E+04	5.81E+04	3.93E+04	4.62E-02	1.14E+00
MW0140152	13-Hydroxydocosa-4,7,10,14,16,19-hexaenoic acid	5.41E+02	5.14E+02	6.00E+02	4.02E+02	4.00E+02	5.68E+02	3.61E+02	2.75E+02	4.27E+02	4.47E+02	4.29E+02	4.42E+02	3.65E-02	3.45E-01
MEDN0754	( )17-HDHA	1.16E+04	3.06E+04	1.12E+04	3.36E+04	2.79E+04	1.14E+04	5.54E+03	1.36E+04	5.86E+03	7.83E+03	1.35E+04	8.42E+03	4.12E-02	1.21E+00
MW0148591	Val-Pro-Leu	6.36E+03	1.89E+03	1.96E+03	2.05E+03	7.27E+03	5.22E+03	2.48E+03	1.16E+03	1.46E+03	1.02E+03	1.65E+03	1.58E+03	4.99E-02	1.40E+00
MW0054385	Lipoxin A4	1.72E+04	1.48E+04	1.19E+04	1.25E+04	1.14E+04	1.10E+04	1.91E+04	1.85E+04	1.34E+04	1.57E+04	1.58E+04	1.61E+04	2.90E-02	-3.25E-01
MW0169271	DL-Homocystine	1.17E+04	7.62E+03	8.82E+02	5.15E+03	3.37E+03	6.88E+03	9.03E+02	1.73E+03	1.43E+03	6.86E+02	5.60E+03	1.05E+03	4.81E-02	1.64E+00
MW0152783	L-(-)-Sorbose	7.46E+05	1.24E+06	9.80E+05	9.79E+05	7.70E+05	1.19E+06	1.44E+06	1.20E+06	1.20E+06	1.62E+06	1.25E+06	1.16E+06	1.55E-02	-4.15E-01
MEDN0109	Hyodeoxycholic acid	2.68E+03	2.21E+03	2.95E+03	1.69E+03	2.28E+03	9.07E+02	2.44E+03	5.87E+03	6.76E+03	4.20E+03	2.76E+03	3.43E+03	2.93E-02	-1.00E+00
MEDN1780	Pseudolaric acid B	4.86E+03	8.19E+03	3.28E+03	7.76E+03	9.33E+03	4.61E+03	5.46E+03	2.10E+03	4.32E+03	2.16E+03	4.49E+03	3.21E+03	4.31E-02	8.07E-01
MW0006426	Buclizine	5.49E+03	5.09E+03	7.66E+03	6.04E+03	7.62E+03	5.84E+03	5.04E+03	4.53E+03	4.54E+03	5.34E+03	5.28E+03	5.88E+03	4.69E-02	3.02E-01
MW0105401	Acamprosate	1.44E+04	1.05E+04	8.56E+03	1.03E+04	9.63E+03	1.52E+04	1.00E+04	9.20E+03	5.37E+03	9.40E+03	8.04E+03	6.81E+03	3.59E-02	4.88E-01
MEDN1302	1D-myo-inositol 1,4-bisphosphate	5.76E+04	4.58E+04	3.92E+04	3.70E+04	5.66E+04	3.47E+04	4.24E+04	2.87E+04	3.73E+04	3.56E+04	1.97E+04	2.00E+04	2.69E-02	5.60E-01
MEDP1202	5'-Fluoro-5'-deoxyadenosine	2.32E+04	2.11E+04	1.64E+04	2.01E+04	1.96E+04	1.87E+04	1.28E+04	1.82E+04	1.94E+04	1.76E+04	1.76E+04	1.32E+04	4.69E-02	2.67E-01
MEDL02163	15(S)-HPETE	1.36E+03	4.01E+03	1.54E+03	4.58E+03	5.28E+03	1.22E+03	5.90E+02	1.84E+03	6.88E+02	4.48E+02	1.42E+03	8.40E+02	4.13E-02	1.63E+00
FDATN00366	Phenylephrine hydrochloride	3.24E+03	4.85E+03	3.74E+03	4.03E+03	4.36E+03	3.48E+03	4.84E+03	4.61E+03	3.98E+03	4.98E+03	5.03E+03	5.79E+03	2.23E-02	-3.03E-01
MW0124192	Furmecyclox	9.05E+03	8.84E+03	8.40E+03	8.67E+03	8.55E+03	8.24E+03	9.45E+03	8.96E+03	8.82E+03	8.97E+03	8.67E+03	9.14E+03	4.38E-02	-6.18E-02
MEDP1055	DL-Glyceraldehyde 3-Phosphate	8.10E+04	5.46E+04	4.96E+04	4.96E+04	5.24E+04	4.71E+04	4.71E+04	3.44E+04	4.64E+04	2.91E+04	2.99E+04	3.81E+04	1.64E-02	5.72E-01
MEDL02772	D-Erythrose 4-phosphate	1.32E+06	1.14E+06	1.10E+06	1.19E+06	7.33E+05	6.20E+05	8.24E+05	4.21E+05	7.35E+05	7.62E+05	7.38E+05	6.59E+05	3.45E-02	5.62E-01
MW0115322	Sucralose	1.36E+04	2.21E+04	1.64E+04	1.78E+04	1.21E+04	2.47E+04	3.20E+04	3.03E+04	2.54E+04	2.86E+04	1.97E+04	2.76E+04	5.24E-03	-6.18E-01
MW0005966	Acitretin	6.66E+03	6.40E+03	5.33E+03	6.87E+03	6.20E+03	5.43E+03	9.95E+03	6.90E+03	7.94E+03	1.07E+04	7.48E+03	7.80E+03	1.14E-02	-4.62E-01
MW0123891	Ethionamide	9.45E+04	9.97E+04	9.73E+04	9.60E+04	9.29E+04	9.27E+04	9.46E+04	9.04E+04	9.61E+04	8.20E+04	8.91E+04	8.57E+04	4.45E-02	9.15E-02
MW0127079	Methylarsonate	3.42E+03	1.55E+03	2.35E+03	2.30E+03	3.58E+03	2.02E+03	6.23E+02	2.28E+03	1.90E+03	6.67E+02	1.67E+03	1.46E+03	2.76E-02	8.21E-01
MW0052386	Dihydrouracil	8.41E+03	6.48E+03	4.71E+03	5.31E+03	7.43E+03	7.37E+03	3.92E+03	6.13E+03	5.82E+03	4.06E+03	5.47E+03	4.62E+03	4.43E-02	4.04E-01
MW0126146	Pinidine	4.83E+03	5.28E+03	5.43E+03	4.42E+03	5.48E+03	7.46E+03	7.42E+03	6.57E+03	6.26E+03	7.61E+03	7.45E+03	6.87E+03	1.35E-02	-3.59E-01
MW0015892	Arbutin	5.39E+03	4.13E+03	9.49E+02	4.62E+03	4.30E+03	2.76E+03	1.58E+03	1.97E+03	1.01E+03	2.30E+03	1.73E+03	1.00E+03	2.19E-02	1.21E+00
MW0063352	(2R,13R,14S,15S,17S)-17-hydroxy-2,13,14,15-tetramethyl-14-propanoyltetracyclo[8.7.0.0^{2,7}.0^{11,15}]heptadeca-3,6-dien-5-one	3.57E+03	3.00E+03	2.41E+03	2.59E+03	2.26E+03	2.27E+03	4.05E+03	3.64E+03	2.58E+03	3.33E+03	3.03E+03	3.46E+03	4.78E-02	-3.19E-01
MW0193968	Phosphoserine	3.05E+03	3.35E+03	3.71E+03	3.82E+03	3.55E+03	3.11E+03	4.12E+03	3.56E+03	3.76E+03	4.67E+03	4.84E+03	4.55E+03	1.05E-02	-3.09E-01
MW0154102	Braco-19	5.68E+03	1.17E+04	5.30E+03	1.01E+04	1.47E+04	5.15E+03	6.92E+03	1.44E+03	4.70E+03	8.40E+02	6.03E+03	1.37E+03	2.68E-02	1.30E+00
MW0105990	gold(1+);(2S,3R,4S,5R,6R)-3,4,5-triacetyloxy-6-(acetyloxymethyl)oxane-2-thiolate;triethylphosphane	1.78E+03	2.86E+03	2.20E+03	2.27E+03	1.36E+03	2.94E+03	3.18E+03	2.36E+03	3.41E+03	4.48E+03	3.35E+03	2.58E+03	3.11E-02	-5.31E-01
MW0138231	Gangetin	2.59E+03	3.03E+03	1.54E+03	2.07E+03	2.85E+03	2.74E+03	2.72E+03	4.08E+03	3.59E+03	3.71E+03	3.43E+03	3.60E+03	5.29E-03	-5.12E-01
MW0115265	Sedoheptulose 7-phosphate	1.38E+05	1.17E+05	1.35E+05	1.44E+05	7.23E+04	8.70E+04	7.87E+04	3.86E+04	7.31E+04	7.01E+04	6.89E+04	5.60E+04	6.16E-03	8.46E-01
MW0114218	D-Glucono-1,5-lactone 6-phosphate	1.14E+05	1.11E+05	5.67E+04	1.00E+05	6.74E+04	1.14E+05	4.80E+04	3.93E+04	7.89E+04	7.77E+04	6.88E+04	6.11E+04	3.16E-02	5.92E-01
MEDN0659	Pyrophosphate	1.08E+04	7.66E+03	1.08E+04	6.52E+03	7.93E+03	1.41E+04	5.30E+03	4.73E+03	5.86E+03	7.41E+03	6.16E+03	5.90E+03	2.06E-02	7.10E-01
MW0154511	Nigrifactin	8.31E+03	1.10E+04	1.10E+04	1.06E+04	9.34E+03	1.30E+04	1.41E+04	1.25E+04	1.26E+04	1.34E+04	1.28E+04	1.33E+04	9.68E-03	-3.15E-01
MW0015712	alpha-Muricholic acid	2.33E+03	2.07E+03	9.87E+02	1.70E+03	2.13E+03	4.48E+03	1.09E+03	1.21E+03	1.15E+03	5.12E+02	1.20E+03	9.41E+02	4.54E-02	1.17E+00
MW0193976	4-(1-Hydroxyethyl)phenol	1.14E+04	7.83E+03	7.09E+03	8.98E+03	1.01E+04	1.16E+04	1.05E+04	1.18E+04	1.13E+04	1.15E+04	1.27E+04	1.28E+04	2.97E-02	-3.08E-01
MW0054403	Loganic acid	6.53E+03	1.00E+04	7.18E+03	3.09E+03	2.21E+03	8.23E+03	6.51E+03	2.23E+03	2.45E+03	2.10E+03	1.87E+03	1.43E+03	4.34E-02	1.17E+00
MW0007182	Fluometuron	3.13E+03	4.70E+03	4.77E+03	5.70E+03	3.74E+03	4.97E+03	6.84E+03	5.38E+03	5.46E+03	7.82E+03	5.20E+03	6.11E+03	1.56E-02	-4.47E-01
MW0140737	[(1R)-1-(3-aminophenyl)-3-(3,4-dimethoxyphenyl)propyl] (2S)-1-(3,3-dimethyl-2-oxopentanoyl)piperidine-2-carboxylate	3.25E+03	3.16E+03	1.79E+03	1.75E+03	2.28E+03	2.27E+03	1.66E+03	1.53E+03	5.87E+02	1.36E+03	1.79E+03	1.36E+03	1.04E-02	8.08E-01
MW0103690	Udp-beta-L-rhamnose	3.63E+03	2.20E+03	2.82E+03	2.25E+03	1.44E+03	1.09E+03	8.68E+02	6.40E+02	8.07E+02	1.04E+03	8.21E+02	7.64E+02	1.27E-02	1.44E+00
MW0103482	Adenylosuccinic acid	6.20E+03	1.26E+04	6.73E+03	2.05E+04	7.69E+03	4.43E+03	1.43E+04	2.12E+04	1.20E+04	1.64E+04	1.44E+04	2.06E+04	4.42E-02	-7.66E-01
MEDP2280	CCT-018159	4.77E+05	5.37E+05	4.13E+05	5.45E+05	6.19E+05	4.16E+05	1.55E+05	5.11E+05	2.56E+05	4.71E+05	4.02E+05	3.24E+05	4.92E-02	5.04E-01
MEDP1057	d-Myo-inositol 4-monophosphate ammonium salt	9.77E+04	8.08E+04	7.90E+04	8.19E+04	5.87E+04	4.64E+04	5.81E+04	3.26E+04	5.45E+04	5.49E+04	5.19E+04	4.52E+04	2.11E-02	5.80E-01
MW0115724	(-)-3-Cyanomethyl-3-hydroxy-1H-indol-2(3H)-one	1.62E+03	1.44E+03	1.29E+03	1.59E+03	2.82E+03	1.60E+03	1.38E+03	1.25E+03	9.83E+02	1.17E+03	5.73E+02	7.75E+02	2.50E-02	7.62E-01
MW0157113	Sodium thiosalicylate	4.69E+03	2.23E+04	6.15E+03	7.06E+03	5.85E+03	1.58E+04	2.40E+04	1.79E+04	2.56E+04	3.45E+04	1.49E+04	1.70E+04	1.61E-02	-1.11E+00
MW0115454	Valeraldehyde dibutyl acetal	1.06E+05	9.75E+04	1.05E+05	1.04E+05	9.58E+04	1.00E+05	8.96E+04	9.63E+04	9.16E+04	9.26E+04	1.04E+05	9.26E+04	3.05E-02	1.05E-01
MW0008802	N-Acetyl-Neuraminic Acid	3.23E+04	5.90E+04	4.99E+04	4.95E+04	3.33E+04	4.24E+04	6.92E+04	5.99E+04	4.30E+04	6.82E+04	5.11E+04	8.93E+04	3.98E-02	-5.15E-01
MW0103204	Zymosterol	1.20E+06	1.28E+06	1.25E+06	1.26E+06	1.14E+06	1.15E+06	1.27E+06	1.31E+06	1.27E+06	1.28E+06	1.26E+06	1.30E+06	3.62E-02	-7.87E-02
MW0115384	trans-1,2-Dihydrobenzene-1,2-diol	3.15E+04	3.22E+04	3.50E+04	2.86E+04	3.85E+04	3.30E+04	2.74E+04	2.47E+04	2.80E+04	3.14E+04	3.07E+04	2.68E+04	1.69E-02	2.35E-01
MW0115419	Triclabendazole	2.05E+04	1.34E+04	1.72E+04	1.72E+04	2.21E+04	1.82E+04	1.27E+04	1.56E+04	1.52E+04	7.92E+03	1.47E+04	1.73E+04	4.50E-02	3.80E-01
MW0012978	3-Palmitoyl-sn-glycerol	8.98E+03	1.10E+04	1.00E+04	9.66E+03	6.76E+03	6.35E+03	7.45E+03	7.49E+03	8.15E+03	6.62E+03	3.23E+03	3.90E+03	4.12E-02	5.20E-01
MW0105006	1,3,4-Trihydroxy-5-oxocyclohexane-1-carboxylic acid	3.59E+03	4.04E+03	2.95E+03	3.59E+03	5.98E+03	2.85E+03	2.08E+03	3.28E+03	2.40E+03	2.00E+03	3.14E+03	2.32E+03	3.95E-02	5.96E-01
MW0105209	4-Fluoro-L-phenylalanine	8.43E+04	7.27E+04	4.78E+04	6.13E+04	1.04E+05	5.40E+04	2.22E+04	3.97E+04	3.78E+04	3.17E+04	4.97E+04	3.06E+04	7.18E-03	1.00E+00
MW0150910	His-Gln-Val-Lys	4.38E+04	1.15E+04	3.51E+04	3.76E+04	3.63E+04	3.10E+04	3.15E+04	4.99E+04	4.56E+04	4.63E+04	5.48E+04	4.56E+04	4.28E-02	-4.87E-01
MW0158678	Tyr-Abu-OH	7.11E+03	5.90E+03	3.59E+03	4.04E+03	8.31E+03	5.00E+03	2.08E+03	3.37E+03	3.15E+03	2.87E+03	3.60E+03	2.91E+03	1.44E-02	9.18E-01
MW0105859	Asp-Ile	7.62E+03	5.53E+03	4.14E+03	1.23E+04	2.86E+03	6.00E+03	1.09E+04	1.33E+04	1.06E+04	1.02E+04	9.54E+03	6.72E+03	4.42E-02	-6.71E-01
MW0116283	1-(2,4-dichlorophenyl)-5-(4-iodophenyl)-4-methyl-N-(piperidin-1-yl)-1H-pyrazole-3-carboxamide	4.97E+04	4.62E+04	4.40E+04	4.81E+04	2.30E+04	6.65E+04	6.96E+04	4.87E+04	8.17E+04	1.32E+05	1.30E+05	1.20E+05	1.47E-02	-1.07E+00
MW0148308	D-erythrulose 1-phosphate	1.52E+04	1.67E+04	1.39E+04	1.50E+04	1.41E+04	1.31E+04	1.63E+04	1.63E+04	1.77E+04	1.67E+04	1.72E+04	1.39E+04	4.99E-02	-1.54E-01
MW0143248	4-Amino-4-deoxychorismic acid	1.30E+04	6.82E+03	7.54E+03	8.94E+03	1.27E+04	4.99E+03	3.25E+03	6.80E+03	6.38E+03	3.82E+03	4.19E+03	5.58E+03	2.87E-02	8.45E-01
MW0160218	Demethylmorphine	2.02E+03	2.44E+03	1.02E+03	3.07E+03	3.76E+03	2.23E+03	8.58E+02	1.72E+03	2.05E+03	9.98E+02	1.01E+03	7.84E+02	2.72E-02	9.71E-01
MW0147386	Chloranocryl	1.13E+03	3.97E+03	6.65E+02	2.10E+02	1.26E+03	1.51E+03	2.57E+04	5.66E+03	1.71E+04	1.72E+04	2.09E+04	9.76E+03	4.04E-03	-3.46E+00
MW0106194	Cyanidin 3-gentiobioside	5.01E+03	2.69E+03	2.77E+03	5.45E+03	7.69E+03	2.80E+03	8.40E+03	6.50E+03	8.41E+03	6.00E+03	6.90E+03	9.93E+03	1.04E-02	-8.04E-01
MW0153410	m-Benzenesulfonium diazonium chloride	5.19E+04	4.03E+04	4.37E+04	4.11E+04	4.46E+04	4.50E+04	3.61E+04	4.44E+04	4.05E+04	3.04E+04	3.68E+04	4.24E+04	4.95E-02	2.10E-01
MW0115674	Chloroacetyl chloride	1.26E+03	2.57E+03	3.27E+03	2.67E+03	3.52E+03	2.84E+03	4.29E+03	4.12E+03	3.10E+03	3.39E+03	3.60E+03	3.75E+03	2.51E-02	-4.65E-01
MW0003458	3-(3,5-dihydroxyphenyl)-1-propanoic acid sulphate	1.91E+04	2.58E+04	1.72E+04	1.73E+04	1.27E+04	2.39E+04	3.56E+04	3.13E+04	2.52E+04	2.65E+04	2.13E+04	2.95E+04	1.06E-02	-5.46E-01
MW0123283	Cephaloglycin	4.35E+03	3.06E+03	3.07E+03	3.91E+03	3.75E+03	4.93E+03	3.68E+03	2.74E+03	2.59E+03	1.89E+03	2.88E+03	2.66E+03	1.61E-02	4.89E-01
MW0136574	6-{5-[6-(3,4-dihydroxyphenyl)-8,13-dihydroxy-4-oxo-3,11-dioxatricyclo[8.4.0.0(2),]tetradeca-1(10),2(7),8-trien-12-yl]-2-hydroxyphenoxy}-3,4,5-trihydroxyoxane-2-carboxylic acid	5.93E+03	4.56E+03	1.88E+03	2.19E+03	3.39E+03	3.76E+03	1.66E+03	1.47E+03	2.09E+03	1.46E+03	1.93E+03	1.11E+03	2.18E-02	1.16E+00
MW0128830	[5-[5,7-Dihydroxy-6-[4-hydroxy-6-methyl-5-oxo-3-(3,4,5-trihydroxy-6-methyloxan-2-yl)oxyoxan-2-yl]-4-oxochromen-2-yl]-2-hydroxyphenyl] hydrogen sulate	1.50E+04	1.13E+04	5.44E+03	2.83E+03	3.12E+03	1.53E+04	7.56E+03	2.21E+03	9.11E+02	6.11E+02	2.80E+03	1.81E+03	4.79E-02	1.74E+00
