# Supplementary material for: Study on the Effect of Bee Venom and Its Main Component Melittin in Delaying Skin Aging in Mice
Source: Int J Mol Sci. 2025 Jan 16;26(2):742. doi: 10.3390/ijms26020742 (PMC11766253; doi:10.3390/ijms26020742)
Supplement: Supplementary file 1 [file ijms-26-00742-s001.zip › Table S2.txt]

Table S2. Differential metabolite information of VC vs. D-gal groups
Index	Compounds	VC-1	VC-2	VC-3	VC-4	VC-5	VC-6	D-gal-1	D-gal-2	D-gal-3	D-gal-4	D-gal-5	D-gal-6	P-value	Log2FC
MW0057055	1,2-Dilinoleoyl-SN-glycero-3-phosphocholine	1.06E+05	1.22E+05	3.76E+04	1.26E+05	3.26E+04	2.59E+04	8.61E+03	7.50E+03	7.02E+03	2.71E+03	4.35E+04	5.68E+04	4.04E-02	1.84E+00
MW0169549	Niacinamide	1.42E+06	1.27E+06	1.28E+06	1.35E+06	1.10E+06	9.61E+05	1.86E+06	1.52E+06	1.09E+06	1.54E+06	1.53E+06	1.56E+06	4.52E-02	-3.01E-01
MW0006917	Normetanephrine	6.61E+03	5.18E+03	4.33E+03	6.93E+03	6.19E+03	3.28E+03	1.14E+04	8.73E+03	8.46E+03	9.38E+03	7.03E+03	5.69E+03	1.33E-02	-6.40E-01
MW0106578	Ectoine	1.52E+04	1.52E+04	3.12E+04	1.62E+04	6.54E+04	4.40E+04	1.17E+05	7.34E+04	4.90E+04	1.11E+05	5.83E+04	7.52E+04	6.25E-03	-1.37E+00
MW0009611	Pyridaben	6.35E+05	7.57E+05	7.81E+05	7.58E+05	8.96E+05	1.04E+06	2.76E+05	3.86E+05	3.72E+05	4.36E+05	5.20E+05	7.00E+05	1.36E-03	8.54E-01
MW0103332	2'-Deoxyadenosine	5.44E+03	1.56E+03	3.26E+03	3.50E+03	2.82E+03	1.34E+03	6.25E+03	4.14E+03	4.40E+03	6.98E+03	1.01E+04	4.93E+03	1.90E-02	-1.04E+00
MW0145223	N-(2-hydroxyethyl-1,1,2,2-d4)-5Z,8Z,11Z,14Z-eicosatetraenamide	3.19E+05	2.59E+05	3.15E+05	2.78E+05	3.17E+05	2.67E+05	2.54E+05	2.32E+05	2.32E+05	2.31E+05	2.88E+05	2.76E+05	2.39E-02	2.14E-01
MW0155600	Plakinamine A	9.24E+04	7.84E+04	7.93E+04	7.75E+04	1.01E+05	8.46E+04	5.70E+04	5.56E+04	6.13E+04	6.34E+04	5.89E+04	7.29E+04	6.28E-04	4.77E-01
MW0063341	Rhizoxin	1.28E+04	9.73E+03	1.02E+04	9.33E+03	9.31E+03	1.19E+04	7.18E+03	9.02E+03	7.92E+03	5.29E+03	7.43E+03	1.14E+04	3.91E-02	3.88E-01
MW0109259	(R)-3-Amino-4-(3-hexylphenylamino)-4-oxobutylphosphonic acid	1.09E+04	1.08E+04	1.11E+04	1.15E+04	1.09E+04	1.17E+04	7.73E+03	7.67E+03	8.02E+03	7.91E+03	9.63E+03	1.18E+04	1.63E-02	3.40E-01
MW0159735	Triton X-100	5.98E+03	6.19E+03	5.21E+03	6.70E+03	6.51E+03	5.50E+03	4.48E+03	4.77E+03	4.31E+03	5.78E+03	5.21E+03	5.52E+03	1.33E-02	2.64E-01
MW0016226	1,4-Androstadiene-3,17-dione	4.10E+04	1.86E+04	2.15E+04	2.65E+04	2.88E+04	3.10E+04	1.26E+04	1.26E+04	1.62E+04	1.60E+04	2.89E+04	2.22E+04	3.99E-02	6.26E-01
MW0157181	Spirolucidine	2.20E+04	2.19E+04	1.93E+04	1.85E+04	2.53E+04	1.77E+04	1.61E+04	1.48E+04	1.08E+04	1.67E+04	1.82E+04	2.21E+04	4.84E-02	3.39E-01
MW0142884	3-Decyl-5,5'-diphenyl-2-thioxo-4-imidazolidinone	6.70E+03	6.34E+03	6.67E+03	6.59E+03	7.60E+03	9.77E+03	4.98E+03	5.70E+03	5.17E+03	5.49E+03	6.35E+03	6.41E+03	2.88E-02	3.57E-01
MW0106072	Butanoic acid, 4-((1,2-dioxohexadecyl)amino)-, ethyl ester	1.18E+05	1.06E+05	1.06E+05	1.02E+05	1.21E+05	1.21E+05	8.23E+04	8.12E+04	8.79E+04	8.94E+04	9.22E+04	9.82E+04	4.25E-04	3.43E-01
MW0169545	N-[(3S)-Tetrahydro-2-oxo-3-furanyl]hexadecanamide	3.54E+05	3.40E+05	3.52E+05	3.19E+05	3.97E+05	3.85E+05	2.44E+05	2.65E+05	2.80E+05	3.03E+05	3.05E+05	3.07E+05	8.94E-04	3.33E-01
MW0114686	Tartaric acid	6.40E+03	3.76E+03	3.43E+03	4.69E+03	3.10E+03	3.38E+03	8.20E+03	5.77E+03	7.14E+03	6.36E+03	4.76E+03	4.95E+03	1.88E-02	-5.87E-01
MW0012936	1-Oleoyl-2-acetyl-sn-glycerol	2.70E+04	2.24E+04	3.11E+04	2.65E+04	2.34E+04	2.53E+04	2.00E+04	1.88E+04	2.10E+04	1.42E+04	2.11E+04	2.19E+04	3.67E-03	4.12E-01
MW0010969	(24R)-Ergost-4-ene-3,6-dione	5.25E+04	4.61E+04	4.58E+04	4.52E+04	6.28E+04	4.59E+04	3.40E+04	3.43E+04	3.51E+04	3.80E+04	3.81E+04	3.88E+04	4.29E-03	4.50E-01
MW0049216	Deoxycholic acid	7.76E+03	1.00E+04	9.78E+03	1.06E+04	9.43E+03	1.14E+04	9.08E+03	5.51E+03	1.04E+04	8.35E+03	4.88E+03	5.87E+03	4.63E-02	4.19E-01
MW0052461	Docosyl acetate	2.88E+04	2.60E+04	2.62E+04	2.67E+04	3.41E+04	2.59E+04	2.03E+04	1.96E+04	2.06E+04	1.51E+04	2.32E+04	2.20E+04	1.16E-03	4.75E-01
MW0007308	Hexaconazole	2.06E+04	1.96E+04	2.18E+04	2.35E+04	2.53E+04	1.98E+04	1.89E+04	1.90E+04	1.92E+04	1.97E+04	1.81E+04	2.00E+04	3.60E-02	1.83E-01
MW0109041	Pantothenic acid	1.61E+05	1.45E+05	1.07E+05	1.50E+05	1.55E+05	1.14E+05	2.90E+05	2.17E+05	1.76E+05	1.97E+05	1.64E+05	1.52E+05	3.10E-02	-5.24E-01
MW0139228	Oxytetracycline	8.39E+04	7.93E+04	7.14E+04	8.03E+04	7.61E+04	7.57E+04	8.73E+04	8.81E+04	8.23E+04	8.31E+04	8.81E+04	8.27E+04	6.82E-03	-1.33E-01
MW0007422	Isoproterenol	5.39E+03	9.49E+03	6.70E+03	5.18E+03	7.13E+03	9.67E+03	3.67E+03	6.51E+03	4.49E+03	4.62E+03	4.07E+03	5.08E+03	2.41E-02	6.15E-01
MW0151906	Janthitrem C	2.75E+03	1.35E+03	1.49E+03	1.81E+03	1.19E+03	1.04E+03	3.47E+03	3.24E+03	4.96E+03	2.06E+03	4.11E+03	2.60E+03	6.36E-03	-1.09E+00
MW0144894	Allopumiliotoxin 267a	3.81E+04	3.63E+04	3.36E+04	3.33E+04	4.38E+04	4.43E+04	2.55E+04	2.53E+04	2.43E+04	2.73E+04	2.79E+04	3.25E+04	1.25E-03	4.93E-01
MW0107334	L-Histidine	2.03E+03	7.91E+02	1.82E+03	1.10E+03	1.07E+03	5.96E+02	7.11E+03	3.17E+03	2.04E+03	3.60E+03	4.44E+03	3.49E+03	9.78E-03	-1.69E+00
MW0122850	Ampicillin	3.11E+03	2.99E+03	1.21E+03	3.16E+03	1.76E+03	2.70E+03	4.84E+03	4.21E+03	3.94E+03	4.46E+03	1.96E+03	3.48E+03	3.31E-02	-6.16E-01
MW0055023	alpha-Glyceryl linoleate	6.55E+04	6.88E+04	9.65E+04	8.07E+04	9.09E+04	7.36E+04	7.04E+04	5.84E+04	7.68E+04	5.25E+04	4.91E+04	6.47E+04	2.68E-02	3.56E-01
MEDP1847	5-Hydroxymethyl-2-furancarboxaldehyde	1.75E+04	1.08E+04	1.23E+04	1.56E+04	1.06E+04	1.05E+04	2.26E+04	1.78E+04	1.92E+04	1.71E+04	1.69E+04	1.23E+04	2.66E-02	-4.56E-01
MW0007794	Methylisoeugenol	2.18E+03	3.27E+03	2.48E+03	2.30E+03	2.53E+03	2.76E+03	1.14E+03	2.12E+03	1.44E+03	2.30E+03	1.60E+03	2.20E+03	1.11E-02	5.22E-01
MW0006626	Clopamide	2.10E+04	2.07E+04	1.99E+04	2.07E+04	2.12E+04	1.76E+04	2.39E+04	2.22E+04	2.27E+04	2.42E+04	2.34E+04	2.11E+04	3.48E-03	-1.85E-01
MW0056883	Colfosceril palmitate	1.67E+03	2.00E+03	1.59E+03	1.63E+03	2.75E+03	1.13E+03	3.21E+04	1.24E+04	1.10E+04	1.83E+04	7.02E+03	4.80E+03	2.72E-02	-2.99E+00
MW0108213	Methionine	2.67E+03	3.04E+03	5.95E+04	1.95E+03	6.63E+04	4.75E+04	1.42E+05	9.88E+04	3.71E+04	1.05E+05	1.58E+05	6.65E+04	1.13E-02	-1.75E+00
MW0142781	3alpha,12alpha-Dihydroxy-5beta-chol-6-en-24-oic acid	1.94E+05	1.56E+05	1.86E+05	1.68E+05	2.12E+05	2.00E+05	1.21E+05	1.33E+05	1.24E+05	1.16E+05	1.80E+05	1.64E+05	7.50E-03	4.12E-01
MW0056748	N-Palmitoylsphingomyelin	4.68E+02	3.35E+02	6.77E+02	8.84E+02	9.21E+02	7.35E+02	1.96E+04	1.27E+04	8.03E+03	1.43E+04	1.43E+03	6.60E+02	3.49E-02	-3.82E+00
MEDP1131	Arachidoyl glycine	1.05E+04	6.03E+03	3.37E+03	7.70E+03	5.53E+03	7.58E+03	1.17E+03	4.06E+03	3.86E+03	7.50E+02	4.75E+03	5.21E+03	2.00E-02	1.04E+00
MW0117239	1-Methylxanthine	1.12E+04	1.04E+04	1.49E+04	7.62E+03	9.27E+03	9.83E+03	1.82E+04	1.92E+04	9.93E+03	1.09E+04	1.72E+04	2.41E+04	3.99E-02	-6.55E-01
MW0110745	2-Hexadecanoylthio-1-ethylphosphorylcholine	5.40E+04	7.53E+04	6.15E+04	7.55E+04	7.58E+04	7.40E+04	3.96E+04	4.61E+04	4.70E+04	5.05E+04	5.62E+04	6.86E+04	9.34E-03	4.34E-01
MW0114733	L-Gulose	1.17E+05	1.19E+05	9.38E+04	1.15E+05	1.01E+05	1.23E+05	1.17E+05	1.20E+05	1.27E+05	1.41E+05	1.32E+05	1.20E+05	3.72E-02	-1.78E-01
MW0006108	Azaconazole	6.42E+03	2.63E+03	5.41E+03	7.07E+03	6.14E+03	5.12E+03	9.54E+03	7.80E+03	6.68E+03	7.75E+03	5.57E+03	7.77E+03	3.44E-02	-4.60E-01
MW0169547	Nicotinic acid	2.79E+03	2.57E+03	2.30E+03	2.21E+03	2.35E+03	1.79E+03	3.87E+03	2.88E+03	2.20E+03	2.87E+03	2.97E+03	3.04E+03	3.75E-02	-3.49E-01
MEDL01843	Matairesinol	3.49E+04	4.16E+04	4.12E+04	4.01E+04	4.96E+04	5.58E+04	2.38E+04	2.96E+04	3.29E+04	2.90E+04	3.39E+04	4.13E+04	1.18E-02	4.66E-01
MW0052607	Ergosterol	3.66E+04	3.49E+04	3.85E+04	3.36E+04	4.57E+04	3.73E+04	2.54E+04	2.95E+04	2.92E+04	3.10E+04	3.06E+04	3.08E+04	3.20E-03	3.62E-01
MW0014655	5,8-Epoxy-5,8-dihydro-3-hydroxy-8'-apo-b,y-carotenal	5.14E+04	5.51E+04	5.46E+04	5.89E+04	5.62E+04	7.04E+04	4.39E+04	4.10E+04	4.14E+04	4.25E+04	4.83E+04	4.71E+04	2.46E-03	3.92E-01
MW0014719	5beta-Cholanic acid	1.52E+05	1.44E+05	1.58E+05	1.31E+05	1.79E+05	1.51E+05	1.05E+05	9.91E+04	1.17E+05	1.23E+05	1.19E+05	1.34E+05	1.59E-03	3.92E-01
MW0052489	Doxercalciferol	7.39E+04	1.30E+04	3.25E+04	2.98E+04	2.47E+04	2.76E+04	8.89E+03	7.41E+03	2.73E+03	5.60E+03	8.93E+03	1.28E+04	2.83E-02	2.12E+00
MW0052738	Ethyl pentanoate	1.74E+04	1.89E+04	1.81E+04	1.87E+04	1.89E+04	1.75E+04	1.75E+04	1.36E+04	1.78E+04	1.73E+04	1.56E+04	1.71E+04	4.43E-02	1.47E-01
MW0006998	Estrone	1.99E+05	2.05E+05	2.30E+05	1.91E+05	2.15E+05	2.07E+05	1.10E+05	1.26E+05	1.22E+05	1.60E+05	1.62E+05	1.71E+05	6.10E-04	5.51E-01
MW0001964	Difenpiramide	6.79E+04	6.57E+04	7.27E+04	7.44E+04	6.86E+04	6.75E+04	6.06E+04	5.78E+04	5.21E+04	6.41E+04	6.47E+04	6.59E+04	8.86E-03	1.90E-01
MW0140518	(E) 9-octadecen-1-ol	1.13E+04	1.18E+04	1.10E+04	1.06E+04	1.27E+04	1.15E+04	8.26E+03	9.83E+03	8.35E+03	8.58E+03	9.10E+03	9.73E+03	1.21E-04	3.54E-01
MW0114887	Muramic acid	4.29E+02	8.90E+02	5.52E+02	7.67E+02	2.17E+03	5.97E+02	2.14E+03	1.32E+03	2.87E+03	1.55E+03	2.12E+03	1.04E+03	3.26E-02	-1.03E+00
MEDN1105	N-[(3S)-Tetrahydro-2-oxo-3-furanyl]octadecanamide	2.46E+05	2.09E+05	2.13E+05	2.11E+05	2.91E+05	2.18E+05	1.72E+05	1.67E+05	1.73E+05	1.86E+05	1.99E+05	1.81E+05	9.37E-03	3.65E-01
MW0168967	Colchiceine	7.00E+03	9.13E+03	7.09E+03	9.50E+03	8.91E+03	1.11E+04	4.75E+03	4.26E+03	5.05E+03	4.85E+03	7.32E+03	7.22E+03	3.46E-03	6.57E-01
MEDL01794	Betulinic acid	1.19E+04	9.75E+03	1.05E+04	1.11E+04	1.47E+04	9.98E+03	7.29E+03	7.89E+03	7.50E+03	8.10E+03	8.76E+03	8.69E+03	5.53E-03	4.93E-01
MW0055263	Neoabietic acid	1.53E+04	1.66E+04	1.87E+04	2.89E+04	1.60E+04	1.81E+04	2.03E+04	7.09E+03	1.18E+04	7.79E+03	1.19E+04	1.47E+04	4.13E-02	6.28E-01
MW0016181	Betulonic acid	8.93E+02	1.33E+03	6.60E+02	1.04E+03	1.08E+03	1.22E+03	7.35E+02	5.20E+02	5.25E+02	8.71E+02	9.94E+02	7.33E+02	3.36E-02	5.09E-01
MW0000277	Harmine	4.24E+03	2.16E+03	1.37E+03	2.37E+03	2.38E+03	1.75E+03	6.52E+03	4.75E+03	2.06E+03	5.94E+03	7.41E+03	3.00E+03	2.90E-02	-1.06E+00
MW0103119	Vitamin e succinate	7.78E+03	1.02E+04	8.89E+03	6.52E+03	1.00E+04	8.58E+03	5.48E+03	4.03E+03	4.93E+03	6.42E+03	3.85E+03	7.22E+03	1.68E-03	7.05E-01
MW0157951	(1S,2R)-3-Methylcyclohexa-3,5-diene-1,2-diol	4.06E+03	1.89E+03	2.15E+03	2.51E+03	2.51E+03	1.95E+03	5.51E+03	4.38E+03	2.10E+03	6.04E+03	7.33E+03	3.12E+03	3.63E-02	-9.17E-01
MW0006349	Bezafibrate	2.17E+04	3.13E+04	2.89E+04	2.93E+04	3.74E+04	4.61E+04	1.20E+04	2.16E+04	1.46E+04	2.51E+04	1.75E+04	3.34E+04	3.09E-02	6.48E-01
MW0106488	2,3-Diaminopropionic acid	9.52E+03	5.04E+03	6.39E+03	7.17E+03	9.51E+03	7.06E+03	1.54E+04	1.17E+04	9.43E+03	1.35E+04	1.93E+04	5.53E+03	4.98E-02	-7.44E-01
MW0013222	20a,20b-dihomo-9-oxo-11R,15S-dihydroxy-5Z,13E-prostadienoic acid	7.70E+03	8.82E+03	6.80E+03	5.11E+03	7.04E+03	1.20E+04	3.14E+03	3.10E+03	2.84E+03	3.32E+03	6.23E+03	8.23E+03	2.68E-02	8.23E-01
MW0053495	Geranylcitronellol	6.47E+05	6.13E+05	5.59E+05	5.39E+05	6.83E+05	6.37E+05	4.34E+05	4.33E+05	4.38E+05	4.93E+05	5.14E+05	5.02E+05	5.12E-04	3.86E-01
MW0123114	NHS-Biotin	9.99E+02	7.59E+02	3.95E+02	8.41E+02	1.02E+03	1.88E+03	5.18E+03	2.36E+03	2.65E+03	2.27E+03	1.66E+03	1.31E+03	3.54E-02	-1.39E+00
MW0103666	Telbivudine	7.98E+02	7.06E+03	2.62E+03	3.83E+03	2.38E+03	5.99E+03	6.95E+03	4.46E+03	7.71E+03	8.16E+03	6.22E+03	6.68E+03	2.99E-02	-8.26E-01
MEDP0151	2-Hydroxy-6-Aminopurine	4.98E+03	4.62E+03	4.93E+03	5.64E+03	2.18E+03	6.51E+03	1.26E+04	7.91E+03	9.25E+03	8.43E+03	7.72E+03	3.78E+03	3.04E-02	-7.84E-01
ZINC4658604	Propanethial S-oxide	4.73E+03	5.13E+03	2.44E+03	3.75E+03	3.51E+03	3.11E+03	5.09E+03	4.82E+03	6.57E+03	5.86E+03	5.23E+03	4.25E+03	1.69E-02	-4.88E-01
MW0063776	Testosterone enanthate	7.61E+03	5.56E+03	5.77E+03	6.14E+03	5.72E+03	9.44E+03	2.72E+03	4.85E+03	2.78E+03	4.07E+03	4.96E+03	7.58E+03	4.50E-02	5.79E-01
MW0015980	(3S,5S,9R,10S,13R,14R,17R)-10,13-dimethyl-17-[(E,2R)-5-methylhex-3-en-2-yl]-2,3,4,5,6,9,11,12,14,15,16,17-dodecahydro-1H-cyclopenta[a]phenanthren-3-ol	6.92E+04	5.63E+04	6.85E+04	5.81E+04	6.81E+04	5.65E+04	5.45E+04	5.03E+04	5.02E+04	4.90E+04	6.10E+04	5.99E+04	2.99E-02	2.13E-01
MW0157294	Sulfobromophthalein	2.41E+04	3.12E+03	1.74E+03	3.46E+03	6.76E+03	2.41E+03	3.81E+04	4.36E+04	3.48E+04	2.49E+04	1.95E+04	2.14E+04	1.39E-03	-2.13E+00
MW0049807	1-Palmitoyl-2-oleoyl-sn-glycerol	6.38E+02	3.89E+04	3.58E+04	3.91E+04	3.96E+04	2.79E+04	7.27E+02	1.01E+04	1.58E+04	7.35E+03	3.11E+03	8.53E+02	9.85E-03	2.26E+00
MW0009940	Toloxatone	1.09E+03	1.69E+03	1.09E+03	1.83E+03	1.30E+03	1.68E+03	1.59E+03	9.30E+02	9.50E+02	1.05E+03	8.29E+02	9.31E+02	4.67E-02	4.67E-01
MW0169339	Isosteviol	1.23E+04	1.17E+04	1.64E+04	1.36E+04	2.06E+04	1.49E+04	8.35E+03	3.95E+03	1.12E+04	1.37E+04	1.05E+04	1.20E+04	2.75E-02	5.87E-01
MW0116889	1-Benzyl-3-cetyl-2-methylimidazolium iodide	2.79E+05	2.33E+05	2.59E+05	2.47E+05	3.09E+05	2.38E+05	2.19E+05	1.99E+05	2.04E+05	1.94E+05	2.33E+05	2.27E+05	7.26E-03	2.96E-01
MEDN1404	4-Methylhippuric acid	7.61E+02	8.55E+02	8.96E+02	7.22E+02	6.35E+02	6.44E+02	2.52E+03	1.67E+03	8.85E+02	2.17E+03	3.36E+03	8.82E+02	3.22E-02	-1.35E+00
MW0111323	(+)-Timolol	1.57E+03	1.72E+03	2.22E+03	1.78E+03	1.59E+03	2.90E+03	9.55E+02	1.73E+03	6.19E+02	1.33E+03	9.83E+02	1.77E+03	2.65E-02	6.75E-01
MW0013934	3alpha-Corosolic acid	3.45E+03	3.21E+03	3.14E+03	3.04E+03	4.09E+03	3.25E+03	4.52E+02	1.76E+03	2.23E+03	2.34E+03	1.82E+03	2.68E+03	3.74E-03	8.40E-01
MW0063474	Schleicheol 2	3.18E+04	2.79E+04	2.76E+04	2.46E+04	3.57E+04	2.68E+04	2.00E+04	1.92E+04	2.26E+04	2.39E+04	2.10E+04	2.43E+04	4.92E-03	4.14E-01
MW0159995	Androstane-3,17-diol	3.24E+03	3.86E+03	1.81E+03	2.50E+03	8.53E+02	1.56E+03	3.68E+02	7.82E+02	8.49E+02	8.91E+02	5.93E+02	1.03E+03	1.82E-02	1.61E+00
MW0130336	2,3',4,5'-Tetramethoxystilbene	4.50E+06	4.74E+06	4.83E+06	4.61E+06	4.91E+06	5.35E+06	2.48E+06	2.74E+06	3.35E+06	3.58E+06	3.29E+06	4.63E+06	3.45E-03	5.28E-01
MW0116031	(E,E)-Futoamide	6.19E+03	6.88E+03	7.28E+03	7.40E+03	8.05E+03	1.32E+04	2.57E+03	5.22E+03	4.09E+03	7.13E+03	5.96E+03	6.58E+03	4.56E-02	6.36E-01
MW0156613	Senkirkine	3.34E+03	4.69E+03	3.62E+03	5.85E+03	5.04E+03	6.07E+03	3.02E+03	2.13E+03	1.93E+03	2.24E+03	4.40E+03	4.44E+03	2.37E-02	6.55E-01
MW0152146	Latia luciferin	3.78E+04	3.06E+04	4.10E+04	3.73E+04	3.00E+04	4.51E+04	4.10E+03	2.77E+04	2.60E+04	2.66E+04	2.80E+04	2.96E+04	2.00E-02	6.43E-01
MW0007249	Gliclazide	3.79E+04	3.90E+04	4.40E+04	4.18E+04	4.92E+04	7.01E+04	2.28E+04	2.43E+04	2.52E+04	2.67E+04	3.49E+04	3.72E+04	1.11E-02	7.21E-01
MW0123116	Biotin-XX-Hydrazide	8.83E+03	1.05E+04	1.00E+04	1.43E+04	9.20E+03	1.18E+04	6.50E+03	1.02E+04	7.95E+03	6.45E+03	8.80E+03	9.40E+03	3.39E-02	3.94E-01
MW0108921	N-tetradecanoyl-L-Homoserine Lactone	4.09E+04	2.99E+04	3.11E+04	2.70E+04	3.44E+04	3.62E+04	2.72E+04	2.84E+04	2.15E+04	2.98E+04	2.14E+04	2.59E+04	1.39E-02	3.72E-01
MW0123807	Eicosapentaenoyl Serotonin	8.74E+03	1.06E+04	1.27E+04	9.32E+03	1.07E+04	1.67E+04	7.03E+03	3.46E+03	6.07E+03	9.03E+03	6.63E+03	9.85E+03	1.53E-02	7.08E-01
MW0151726	1-O-Indol-3-ylacetyl-beta-D-glucose	1.94E+03	3.56E+03	3.03E+03	1.83E+03	2.83E+03	4.66E+03	1.28E+03	2.83E+03	2.26E+03	2.00E+03	9.22E+02	1.16E+03	4.40E-02	7.73E-01
MW0169068	Dihydrocapsaicin	9.42E+03	7.75E+03	1.04E+04	8.05E+03	8.47E+03	1.43E+04	6.17E+03	6.61E+03	5.41E+03	6.41E+03	5.32E+03	5.74E+03	1.15E-02	7.11E-01
MW0147956	Cycloprotobuxine C	1.73E+05	1.60E+05	1.56E+05	1.47E+05	1.98E+05	1.49E+05	1.16E+05	1.16E+05	1.28E+05	1.27E+05	1.29E+05	1.41E+05	3.20E-03	3.75E-01
MW0016293	Calcifediol	4.96E+03	9.64E+03	8.75E+03	4.69E+03	6.44E+03	1.15E+04	4.29E+03	3.01E+03	4.05E+03	2.54E+03	4.06E+03	6.42E+03	2.23E-02	9.17E-01
MW0008401	(5Z,8Z,11Z,14Z)-N-(4-hydroxyphenyl)icosa-5,8,11,14-tetraenamide	1.39E+04	1.61E+04	2.62E+04	2.56E+04	2.05E+04	2.33E+04	2.23E+04	8.23E+03	9.46E+03	1.07E+04	1.39E+04	1.09E+04	1.74E-02	7.36E-01
FDATN00005	Bortezomib	1.61E+04	1.82E+04	2.36E+04	2.20E+04	2.11E+04	3.53E+04	1.40E+04	9.93E+03	1.62E+04	1.32E+04	1.60E+04	1.66E+04	2.68E-02	6.66E-01
MW0052581	Epomusenin B	5.74E+03	4.84E+03	7.62E+03	6.68E+03	6.39E+03	6.80E+03	1.35E+03	2.36E+03	2.24E+03	2.72E+03	4.71E+03	4.12E+03	4.31E-04	1.12E+00
MEDN1410	N-Palmitoylglycine	4.43E+05	4.50E+05	4.31E+05	3.91E+05	4.94E+05	5.03E+05	2.95E+05	3.33E+05	3.34E+05	3.62E+05	3.71E+05	3.70E+05	5.52E-04	3.94E-01
MW0107536	Indinavir sulfate	5.68E+03	5.79E+03	8.26E+03	6.71E+03	6.33E+03	9.49E+03	5.56E+03	4.53E+03	5.56E+03	5.72E+03	4.91E+03	2.85E+03	1.83E-02	5.37E-01
MW0137713	Clomiphene	5.84E+03	3.35E+03	3.11E+03	4.01E+03	4.50E+03	5.32E+03	1.85E+03	3.20E+03	3.49E+03	1.12E+03	3.87E+03	2.44E+03	2.06E-02	7.10E-01
MW0111175	BQ-788	8.23E+04	7.71E+04	8.40E+04	7.87E+04	7.21E+04	7.99E+04	8.45E+04	8.82E+04	8.42E+04	8.40E+04	9.07E+04	8.78E+04	5.33E-03	-1.32E-01
MW0004631	p-Aminobenzoic acid	9.81E+02	7.53E+02	4.73E+02	9.74E+02	8.29E+02	9.21E+02	1.96E+03	1.31E+03	9.20E+02	1.62E+03	1.60E+03	9.44E+02	1.77E-02	-7.62E-01
MW0145031	Aminopentol	8.82E+03	1.34E+04	1.19E+04	1.43E+04	1.63E+04	1.29E+04	7.32E+03	1.29E+04	6.33E+03	6.26E+03	7.34E+03	1.16E+04	2.07E-02	5.83E-01
MW0168289	N-Acetyl-S-geranylgeranyl-L-cysteine	5.08E+03	7.92E+03	9.74E+03	8.55E+03	6.92E+03	5.94E+03	4.28E+03	5.10E+03	4.15E+03	2.97E+03	7.93E+03	3.95E+03	2.43E-02	6.37E-01
MW0053883	Hericenone D	1.02E+04	1.26E+04	1.27E+04	1.80E+04	1.60E+04	1.50E+04	1.72E+03	5.71E+03	6.75E+03	3.81E+03	1.08E+04	9.24E+03	1.58E-03	1.15E+00
MW0169538	N-dodecanoyl-L-Homoserine lactone	2.08E+04	2.01E+04	2.00E+04	1.73E+04	2.24E+04	2.26E+04	1.27E+04	1.36E+04	1.44E+04	1.42E+04	1.54E+04	1.64E+04	1.46E-04	5.09E-01
MW0063597	Sorbitan oleate	2.23E+04	2.33E+04	2.16E+04	2.59E+04	2.58E+04	3.13E+04	8.85E+03	1.04E+04	1.25E+04	1.14E+04	1.95E+04	1.94E+04	9.02E-04	8.72E-01
MW0006079	Arvanil	4.88E+03	2.82E+03	3.64E+03	7.71E+03	1.44E+04	3.09E+03	7.62E+02	1.00E+03	7.28E+02	2.17E+03	7.58E+02	1.73E+03	4.29E-02	2.35E+00
MW0152141	Latanoprost(free acid)-d4	7.24E+04	7.26E+04	8.35E+04	2.15E+04	9.09E+04	8.13E+04	7.57E+04	2.78E+04	1.85E+04	3.56E+04	4.05E+04	4.76E+04	4.82E-02	7.82E-01
MW0114417	1-[5-Ethyl-2-hydroxy-4-[[6-methyl-6-(1H-tetrazol-5-YL)heptyl]oxy]phenyl]ethanone	1.55E+04	1.29E+04	1.12E+04	1.35E+04	1.25E+04	2.00E+04	1.23E+04	6.75E+03	1.19E+04	1.09E+04	1.23E+04	5.68E+03	3.50E-02	5.17E-01
MW0006750	Dexmedetomidine	1.18E+03	1.65E+03	1.75E+03	1.86E+03	2.01E+03	1.79E+03	8.06E+02	1.25E+03	1.16E+03	9.46E+02	1.21E+03	1.03E+03	1.35E-03	6.79E-01
MW0114340	Lauric aldehyde	2.34E+03	1.69E+03	2.44E+03	2.09E+03	2.82E+03	2.57E+03	1.74E+03	1.78E+03	1.09E+03	1.25E+03	2.04E+03	1.62E+03	6.48E-03	5.53E-01
MW0011404	Farnesylacetone	7.27E+04	8.42E+04	7.03E+04	6.23E+04	7.68E+04	7.83E+04	6.14E+04	5.30E+04	5.65E+04	5.59E+04	6.29E+04	6.23E+04	2.41E-03	3.37E-01
MW0140542	Geranyllinalool	2.86E+04	2.72E+04	3.23E+04	2.80E+04	1.30E+04	3.05E+04	1.68E+04	2.05E+04	2.22E+04	2.02E+04	1.09E+04	1.04E+04	2.10E-02	6.59E-01
MW0015651	all-trans-Carophyll yellow	4.27E+05	5.08E+05	4.27E+05	5.72E+05	5.54E+05	5.43E+05	3.52E+05	3.56E+05	3.47E+05	3.60E+05	3.97E+05	4.91E+05	5.70E-03	3.96E-01
MW0123207	Epsilon-caprolactam	1.18E+04	1.16E+04	1.17E+04	1.20E+04	1.24E+04	1.28E+04	1.26E+04	1.21E+04	1.32E+04	1.39E+04	1.31E+04	1.29E+04	1.49E-02	-1.05E-01
MW0153811	Methyl farnesoate	1.55E+03	1.80E+03	1.74E+03	2.00E+03	1.13E+03	2.19E+03	1.35E+03	6.99E+02	1.21E+03	1.23E+03	7.93E+02	9.70E+02	4.55E-03	7.36E-01
MW0011183	(3beta,22E,24R)-Ergosta-4,6,8(14),22-tetraen-3-ol	2.64E+04	1.06E+04	1.65E+04	1.98E+04	1.71E+04	5.52E+03	2.13E+03	4.66E+03	3.51E+03	6.48E+03	9.57E+03	1.53E+04	3.26E-02	1.20E+00
MW0053897	(Z)-Hexadec-9-en-1-ol	4.82E+04	4.66E+04	4.31E+04	4.86E+04	4.94E+04	4.57E+04	4.10E+04	4.21E+04	4.28E+04	4.48E+04	4.71E+04	4.25E+04	2.03E-02	1.15E-01
MW0139231	Pachyrrhizin	8.15E+04	1.03E+05	8.92E+04	9.41E+04	1.23E+05	9.15E+04	6.16E+04	7.59E+04	8.09E+04	8.47E+04	6.98E+04	8.49E+04	1.75E-02	3.48E-01
MW0107655	DL-Arginine	4.56E+05	2.91E+05	4.00E+05	3.51E+05	4.90E+05	3.28E+05	6.02E+05	4.60E+05	4.75E+05	5.17E+05	5.49E+05	3.61E+05	4.17E-02	-3.55E-01
MW0110917	N-(2-hydroxyethyl)icosanamide	5.19E+05	4.91E+05	4.88E+05	4.76E+05	5.99E+05	4.67E+05	3.88E+05	3.93E+05	4.23E+05	4.35E+05	4.24E+05	4.47E+05	4.74E-03	2.77E-01
MEDP0366	N,N-Dimethylformamide	1.85E+04	1.76E+04	2.00E+04	2.06E+04	3.77E+04	2.36E+04	3.32E+04	3.19E+04	3.78E+04	5.93E+04	3.15E+04	2.80E+04	3.44E-02	-6.84E-01
MW0194307	9alpha,11alpha,15R-Trihydroxy-17-phenyl-18,19,20-trinor-prost-5Z-en-1-oic acid, isopropyl ester	4.38E+04	2.58E+04	4.09E+04	2.15E+04	2.60E+04	3.24E+04	2.56E+03	1.37E+04	1.32E+04	3.64E+04	1.87E+04	1.14E+04	2.43E-02	9.89E-01
MW0131362	3-(4-Hydroxyphenyl)chroman-7-ol	5.43E+04	6.43E+04	5.18E+04	5.34E+04	4.10E+04	3.48E+04	3.05E+04	3.42E+04	3.22E+04	3.44E+04	3.44E+04	5.30E+04	3.45E-02	4.54E-01
MEDP1371	Carnitine C23:5	5.86E+03	7.73E+03	7.85E+03	6.27E+03	6.57E+03	5.72E+03	5.14E+03	5.40E+03	4.01E+03	4.39E+03	5.63E+03	6.35E+03	1.45E-02	3.71E-01
MW0114307	D-Mannosamine	1.42E+03	1.89E+03	1.23E+03	2.03E+03	4.90E+03	2.28E+03	9.29E+03	3.81E+03	4.97E+03	6.48E+03	4.01E+03	2.37E+03	3.66E-02	-1.17E+00
FDATN00872	Milbemycin A3 oxime	1.71E+06	1.41E+06	1.13E+06	1.40E+06	1.15E+06	1.55E+06	1.02E+06	1.23E+06	1.21E+06	8.73E+05	1.01E+06	1.31E+06	3.61E-02	3.27E-01
MW0194144	(Z)-7-[(2R)-2-amino-2-carboxyethyl]sulfanyl-2-[[(1R)-2,2-dimethylcyclopropanecarbonyl]amino]hept-2-enoic acid	3.13E+03	3.70E+03	6.32E+03	1.02E+03	1.68E+03	2.20E+03	1.29E+04	4.93E+03	6.10E+03	4.25E+03	1.20E+04	4.01E+03	4.64E-02	-1.29E+00
MW0119311	3-[1-[3-(Dimethylamino)propyl]-5-methoxy-1H-indol-3-yl]-4-(1H-indol-3-yl)-1H-pyrrole-2,5-dione	8.85E+03	6.43E+03	6.29E+03	8.25E+03	8.86E+03	1.00E+04	4.15E+03	4.71E+03	4.66E+03	5.93E+03	6.53E+03	7.42E+03	9.68E-03	5.43E-01
MW0156654	Ser-Arg-Tyr-Glu	2.17E+04	2.63E+04	2.87E+04	3.62E+04	6.35E+04	3.04E+04	1.68E+04	1.31E+04	8.87E+03	2.09E+04	2.52E+04	2.57E+04	4.89E-02	9.02E-01
MW0104741	2-Ethylhexyl diphenyl phosphate	3.37E+04	3.90E+04	3.66E+04	4.41E+04	4.28E+04	5.89E+04	2.39E+04	2.19E+04	2.47E+04	2.45E+04	3.63E+04	3.57E+04	9.59E-03	6.10E-01
MW0150853	His-Asn-Ile	2.44E+04	3.64E+04	2.64E+04	3.14E+04	3.29E+04	3.60E+04	1.80E+04	2.08E+04	1.70E+04	2.14E+04	2.51E+04	2.83E+04	5.46E-03	5.21E-01
MW0155765	Pro-Ala-His	2.58E+04	2.17E+04	2.73E+04	2.48E+04	2.47E+04	4.16E+04	1.84E+04	1.58E+04	1.96E+04	1.83E+04	2.00E+04	2.01E+04	2.59E-02	5.64E-01
MW0109640	Ser-Tyr-Arg	8.68E+05	9.04E+05	8.59E+05	9.19E+05	1.03E+06	1.28E+06	5.77E+05	5.53E+05	6.25E+05	6.07E+05	7.40E+05	8.00E+05	2.49E-03	5.85E-01
MW0150832	His-Arg-Asn	1.84E+05	1.92E+05	1.89E+05	1.96E+05	2.13E+05	2.66E+05	1.22E+05	1.18E+05	1.22E+05	1.28E+05	1.55E+05	1.68E+05	1.13E-03	6.11E-01
MW0108730	(S,Z)-N-(2-Oxotetrahydrofuran-3-yl)tetradec-9-enamide	2.15E+04	2.61E+04	2.58E+04	2.00E+04	2.52E+04	3.05E+04	1.48E+04	1.83E+04	1.56E+04	1.72E+04	2.54E+04	1.59E+04	9.76E-03	4.76E-01
MW0123749	NSC250429	2.18E+04	2.57E+04	2.50E+04	2.92E+04	2.85E+04	3.79E+04	1.55E+04	1.44E+04	1.13E+04	1.44E+04	2.28E+04	2.23E+04	3.57E-03	7.41E-01
MW0149665	Gln-Gln-Gln-Glu-Gln	1.24E+04	1.78E+04	1.24E+04	1.45E+04	2.56E+04	1.63E+04	9.12E+03	8.62E+03	8.74E+03	9.77E+03	1.37E+04	1.30E+04	3.11E-02	6.50E-01
MW0155436	Phe4Cl-TyrMe-OH	1.53E+04	2.08E+04	2.44E+04	2.63E+04	2.88E+04	2.62E+04	1.18E+04	1.27E+04	1.41E+04	1.29E+04	1.54E+04	2.34E+04	9.31E-03	6.49E-01
MW0011907	PE-NMe(18:1(9Z)/18:1(9Z))	1.29E+05	3.64E+04	2.13E+05	3.92E+04	1.91E+05	1.44E+05	2.28E+04	2.60E+04	1.10E+04	1.11E+04	4.44E+04	1.25E+05	4.13E-02	1.64E+00
MW0011591	(R)-3-hydroxybutyrylcarnitine	5.30E+04	7.21E+04	4.64E+04	5.44E+04	4.84E+04	5.24E+04	3.50E+04	3.62E+04	4.15E+04	2.48E+04	5.89E+04	3.90E+04	2.85E-02	4.72E-01
MW0158578	Tyr-Phe-Thr-Lys	3.41E+04	2.86E+04	2.42E+04	2.92E+04	2.86E+04	3.44E+04	1.92E+04	2.04E+04	1.88E+04	2.06E+04	2.12E+04	2.65E+04	1.46E-03	5.00E-01
MW0051263	1,2-Dioctanoyl-sn-glycerol	8.59E+03	8.22E+03	1.21E+04	1.03E+04	1.12E+04	8.83E+03	6.93E+03	5.58E+03	8.28E+03	6.40E+03	6.40E+03	8.11E+03	4.61E-03	5.07E-01
MW0151417	Ile-Glu-His-Lys	1.52E+04	1.41E+04	1.41E+04	1.17E+04	1.77E+04	2.12E+04	4.50E+04	1.27E+04	4.00E+04	3.22E+04	2.07E+04	2.18E+04	4.95E-02	-8.76E-01
MW0124143	Fluphenazine sulfoxide	2.25E+05	2.09E+05	2.11E+05	2.33E+05	2.91E+05	2.29E+05	1.42E+05	1.94E+05	1.95E+05	2.09E+05	2.18E+05	2.11E+05	4.60E-02	2.57E-01
MW0144755	Ala-Thr-Tyr-Lys	7.60E+03	7.09E+03	9.44E+03	8.64E+03	7.63E+03	7.90E+03	2.69E+03	4.83E+03	5.64E+03	2.81E+03	7.58E+03	5.60E+03	6.66E-03	7.28E-01
MW0155401	Phe-Val-Asp-Lys	7.57E+03	9.92E+03	9.66E+03	1.07E+04	9.79E+03	1.09E+04	2.74E+03	3.65E+03	6.63E+03	2.15E+03	6.65E+03	4.11E+03	3.16E-04	1.17E+00
MW0015052	(10R,13S,17S)-10,13-Dimethyl-3,6-dioxo-2,3,6,7,8,9,10, 11,12,13,14,15,16,17-tetradecahydro-1H-cyclopenta[a]phenanthren-17-yl heptanoate	2.09E+04	1.16E+04	5.18E+03	1.54E+04	1.42E+04	1.20E+04	4.64E+03	5.61E+03	6.14E+03	8.04E+03	9.92E+03	9.90E+03	3.95E-02	8.39E-01
MW0146271	Asp-Thr-Gln-Arg	6.02E+03	5.28E+03	5.85E+03	8.19E+03	6.74E+03	1.08E+04	6.08E+03	1.62E+03	2.83E+03	7.09E+03	2.08E+03	2.50E+03	2.10E-02	9.50E-01
MW0155209	Phe-His-His	4.99E+04	4.09E+04	5.48E+04	4.99E+04	6.07E+04	5.33E+04	3.43E+04	3.86E+04	4.97E+04	4.16E+04	3.39E+04	4.07E+04	8.22E-03	3.74E-01
MW0012405	15(S)-Fluprostenol	5.21E+03	5.02E+03	4.78E+03	4.96E+03	5.18E+03	7.01E+03	3.13E+03	3.59E+03	3.42E+03	3.38E+03	3.96E+03	4.69E+03	2.84E-03	5.36E-01
MW0152219	Leu-Arg-Asp-Lys	1.70E+04	1.42E+04	1.12E+04	1.82E+04	7.56E+03	1.18E+04	4.01E+03	7.72E+03	3.74E+03	5.02E+03	8.29E+03	1.24E+04	1.25E-02	9.54E-01
MW0153550	Met-Glu-Ser	1.23E+05	1.53E+05	1.63E+05	1.59E+05	1.84E+05	2.15E+05	5.96E+04	8.01E+04	7.96E+04	9.21E+04	1.10E+05	1.32E+05	1.25E-03	8.51E-01
MW0155789	Pro-Asn-Ala	7.68E+05	6.22E+05	6.33E+05	6.72E+05	6.41E+05	7.42E+05	7.64E+05	9.61E+05	7.05E+05	9.08E+05	8.71E+05	9.27E+05	5.83E-03	-3.33E-01
MW0011795	1-(1Z-octadecenyl)-sn-glycero-3-phosphocholine	4.14E+03	5.27E+03	2.77E+03	6.77E+03	5.78E+03	5.59E+03	9.90E+02	1.15E+03	1.15E+03	1.62E+03	3.13E+03	6.59E+03	3.71E-02	1.05E+00
MW0159238	Val-Val-Gly-Asp-Val	9.73E+02	3.14E+03	2.31E+03	2.13E+03	6.65E+02	1.38E+03	4.77E+02	5.82E+02	5.79E+02	1.06E+03	1.07E+03	8.49E+02	4.61E-02	1.20E+00
MW0151470	Ile-Ile-Glu-Glu-Val	1.33E+04	3.32E+03	3.32E+03	3.54E+03	9.64E+03	4.23E+03	1.74E+04	9.53E+03	9.45E+03	1.42E+04	1.25E+04	6.29E+03	4.85E-02	-8.91E-01
MW0008480	N'-(5-chloro-2-hydroxyphenyl)-N-octylpropanediamide	1.22E+05	1.15E+05	1.47E+05	1.20E+05	1.39E+05	2.21E+05	9.07E+04	8.34E+04	1.03E+05	9.93E+04	1.02E+05	1.10E+05	3.41E-02	5.59E-01
MW0111077	Histidinol	3.69E+03	4.51E+03	4.41E+03	2.23E+03	4.24E+03	3.09E+03	5.23E+03	8.74E+03	8.46E+03	5.67E+03	6.41E+03	6.47E+03	1.78E-03	-8.87E-01
MW0001049	1-(1-Propanoylpiperidin-4-yl)-3-[4-(trifluoromethoxy)phenyl]urea	6.63E+03	8.28E+03	7.33E+03	7.63E+03	9.19E+03	1.07E+04	4.13E+03	4.16E+03	4.48E+03	4.89E+03	6.25E+03	6.51E+03	1.76E-03	7.10E-01
MW0149931	Glu-Asn-Ile-Ile-Asp	7.89E+03	7.90E+03	1.05E+04	1.16E+04	9.72E+03	1.11E+04	2.89E+03	3.02E+03	4.54E+03	2.82E+03	6.83E+03	8.38E+03	1.97E-03	1.04E+00
MW0150931	His-Glu-Tyr-Lys	9.33E+02	1.42E+03	8.87E+02	1.50E+03	3.07E+03	1.87E+03	9.72E+02	7.16E+02	6.86E+02	5.91E+02	5.28E+02	1.11E+03	4.90E-02	1.07E+00
MW0145473	Arg-Phe-Val	7.28E+03	3.53E+03	1.46E+03	7.95E+03	4.13E+03	4.87E+03	1.42E+03	2.89E+03	1.50E+03	2.84E+03	7.83E+02	1.00E+03	2.33E-02	1.48E+00
MW0150216	Glu-Val-Phe-Asp-Glu	1.77E+03	1.15E+03	1.69E+03	1.60E+03	2.37E+03	8.42E+02	1.37E+03	5.90E+02	1.24E+03	5.76E+02	7.12E+02	9.68E+02	3.14E-02	7.88E-01
MW0159076	Val-Leu-Ser-Pro-Ala	2.84E+04	2.93E+04	3.24E+04	2.99E+04	2.40E+04	2.67E+04	1.84E+04	2.03E+04	2.94E+04	1.47E+04	2.22E+04	1.91E+04	1.03E-02	4.60E-01
MW0153001	Lys-Ile-Arg-Asp	4.76E+04	5.06E+04	2.71E+04	5.73E+04	2.24E+04	3.29E+04	1.12E+04	2.46E+04	9.21E+03	1.82E+04	2.75E+04	2.89E+04	1.84E-02	9.91E-01
MW0149919	Glu-Arg-Met	7.43E+03	7.80E+03	1.13E+04	7.49E+03	8.72E+03	4.56E+03	1.17E+04	2.02E+04	6.99E+03	1.77E+04	2.10E+04	1.12E+04	2.89E-02	-9.08E-01
MW0144624	Ala-Ile-Trp	3.83E+04	4.26E+04	4.18E+04	4.07E+04	4.41E+04	3.64E+04	2.67E+04	3.19E+04	3.36E+04	3.17E+04	3.53E+04	3.61E+04	1.23E-03	3.20E-01
MW0009952	Ultram	3.89E+03	3.06E+03	4.84E+03	2.82E+03	3.51E+03	4.53E+03	2.51E+03	2.94E+03	2.85E+03	2.44E+03	3.14E+03	2.79E+03	2.74E-02	4.43E-01
MW0062187	Progesterone 3-biotin	2.28E+04	1.09E+04	1.23E+04	1.08E+04	7.58E+02	6.61E+03	4.42E+04	4.89E+04	4.20E+04	2.70E+04	2.46E+04	1.90E+04	3.56E-03	-1.68E+00
MW0144722	Ala-Pro-Tyr	1.28E+04	1.10E+04	1.02E+04	1.11E+04	9.25E+03	1.40E+04	8.13E+03	1.05E+04	8.52E+03	1.02E+04	1.02E+04	8.40E+03	3.41E-02	2.93E-01
MW0148027	Cys-Leu-His	1.46E+04	1.03E+04	1.00E+04	1.13E+04	1.15E+04	9.37E+03	7.50E+03	6.30E+03	7.98E+03	7.85E+03	1.03E+04	1.16E+04	4.02E-02	3.82E-01
MW0006068	ANTIMYCIN A(A1 shown)	4.72E+03	9.84E+03	2.24E+04	2.71E+04	2.58E+04	1.86E+04	1.71E+03	7.43E+02	2.47E+03	3.34E+03	7.80E+03	6.75E+03	1.02E-02	2.25E+00
MW0158273	Trp-Tyr-Gln	6.65E+02	8.94E+02	1.84E+03	1.58E+03	1.64E+03	1.96E+03	4.25E+02	3.66E+02	4.88E+02	6.16E+02	1.06E+03	4.77E+02	8.44E-03	1.32E+00
MW0158377	Tyr-Arg-Ile-Glu	2.96E+03	3.30E+03	3.03E+03	2.49E+03	1.83E+03	2.75E+03	8.74E+03	3.27E+03	3.18E+03	4.62E+03	4.28E+03	5.35E+03	4.77E-02	-8.47E-01
MW0155222	Phe-Ile-Asp-Leu-Asn	3.67E+04	7.42E+04	6.15E+04	9.51E+04	9.12E+04	6.45E+04	2.96E+03	1.07E+04	6.36E+04	6.11E+04	1.04E+04	6.63E+04	4.94E-02	9.77E-01
MW0145479	Arg-Pro-Gly	1.12E+05	8.88E+04	1.07E+05	9.17E+04	1.10E+05	7.24E+04	2.17E+05	1.85E+05	1.12E+05	1.47E+05	2.33E+05	1.24E+05	1.46E-02	-8.06E-01
MW0016016	(2S,4S)-1-Acetoxy-16-heptadecene-2,4-diol	4.02E+03	2.68E+03	2.51E+03	3.37E+03	3.42E+03	3.11E+03	2.25E+03	2.02E+03	1.80E+03	2.75E+03	2.24E+03	3.34E+03	3.39E-02	4.08E-01
MW0150397	Gly-Leu-Arg-Asn-Gln	1.02E+03	6.81E+02	1.22E+03	7.31E+02	1.34E+03	7.79E+02	6.13E+02	7.43E+02	4.88E+02	2.67E+02	2.95E+02	5.10E+02	6.84E-03	9.84E-01
MW0122340	7-[3-(Dimethylamino)propoxy]-6-Methoxy-2-(4-Methyl-1,4-Diazepan-1-Yl)-N-(1-Methylpiperidin-4-Yl)quinazolin-4-Amine	6.97E+03	6.90E+03	4.49E+03	4.58E+03	7.14E+03	8.19E+03	3.23E+03	3.44E+03	4.24E+03	4.74E+03	4.71E+03	4.27E+03	1.19E-02	6.36E-01
MW0141158	1,3-dihydroxy-N-methylacridone	1.42E+04	1.69E+04	1.45E+04	1.25E+04	1.61E+04	1.30E+04	1.17E+04	1.00E+04	1.20E+04	1.25E+04	9.41E+03	1.04E+04	2.87E-03	4.00E-01
MW0141627	17-phenoxy trinor Prostaglandin F2 isopropyl ester	4.38E+03	6.28E+03	7.62E+03	4.94E+03	7.01E+03	6.52E+03	2.72E+03	3.35E+03	1.93E+03	3.32E+03	5.60E+03	5.81E+03	1.79E-02	6.93E-01
MW0145225	Arachidonoyl Glycine-d8	5.12E+04	4.64E+04	4.68E+04	4.57E+04	6.04E+04	4.67E+04	3.66E+04	3.54E+04	3.67E+04	3.76E+04	4.16E+04	4.10E+04	2.93E-03	3.76E-01
MW0128132	(3'alpha,5'alpha,9'xi,10'beta)-O-(3-Hydroxy-7-drimen-11-yl)umbelliferone	6.34E+03	6.95E+03	6.45E+03	5.33E+03	7.31E+03	9.45E+03	4.41E+03	3.61E+03	4.57E+03	5.05E+03	5.42E+03	5.30E+03	8.63E-03	5.60E-01
MW0168266	2,4,6,8,10,12-Docosahexaenoic acid, ethyl ester	4.77E+04	4.64E+04	4.44E+04	4.36E+04	4.31E+04	4.81E+04	3.85E+04	4.08E+04	1.40E+04	3.62E+04	3.88E+04	3.67E+04	3.80E-02	4.15E-01
MW0158359	Tyr-Ala-Met	3.29E+03	2.65E+03	3.44E+03	3.34E+03	2.42E+03	2.56E+03	1.98E+03	2.09E+03	2.65E+03	2.52E+03	1.86E+03	2.87E+03	3.19E-02	3.42E-01
MW0054380	Ethyl alpha-linolenate	3.51E+04	3.20E+04	3.10E+04	2.89E+04	3.61E+04	3.35E+04	2.43E+04	2.15E+04	2.36E+04	2.60E+04	2.44E+04	2.88E+04	2.97E-04	4.04E-01
MW0155767	Pro-Ala-Leu	3.94E+03	3.52E+03	3.21E+03	3.34E+03	4.23E+03	3.85E+03	3.63E+03	3.05E+03	3.11E+03	3.08E+03	2.59E+03	3.58E+03	4.62E-02	2.14E-01
MW0103268	3,4-Dihydro-2,7,8-trimethyl-2-[(3E,7E)-4,8,12-trimethyl-3,7,11-tridecatrienyl]-2H-1-benzopyran-6-ol	8.74E+03	9.50E+03	6.66E+03	1.10E+04	1.15E+04	7.59E+03	6.22E+03	7.29E+03	5.32E+03	6.32E+03	7.10E+03	6.18E+03	1.41E-02	5.17E-01
MW0061660	Phytol	1.01E+04	1.06E+04	9.46E+03	8.83E+03	1.16E+04	1.22E+04	7.65E+03	7.76E+03	8.57E+03	8.38E+03	7.98E+03	8.17E+03	5.13E-03	3.74E-01
MW0154403	Neu5Ac2-6Gal1-4GlcNAcSp	1.12E+03	7.81E+02	1.75E+03	1.26E+03	2.31E+03	2.12E+03	5.89E+02	4.47E+02	7.04E+02	7.75E+02	1.22E+03	3.79E+02	1.44E-02	1.18E+00
MW0149870	Gln-Val-Trp	2.32E+03	2.23E+03	3.37E+03	2.66E+03	3.24E+03	3.97E+03	1.78E+03	1.50E+03	5.99E+02	1.71E+03	3.15E+03	1.71E+03	1.86E-02	7.68E-01
MW0146045	Asp-Asn-Thr	4.21E+03	4.15E+03	5.25E+03	5.49E+03	5.49E+03	4.87E+03	1.53E+03	1.84E+03	4.67E+03	4.22E+03	2.76E+03	4.49E+03	3.23E-02	5.95E-01
MW0152392	Leu-Leu-Asp-Leu-Leu	4.40E+04	3.70E+04	3.37E+04	3.93E+04	3.16E+04	4.25E+04	2.61E+04	3.25E+04	2.82E+04	2.41E+04	2.67E+04	3.98E+04	2.12E-02	3.62E-01
MW0159895	(2R,3R)-2-Aminooctadecane-1,3-diol	4.16E+05	4.14E+05	3.88E+05	4.36E+05	5.42E+05	4.40E+05	3.16E+05	3.14E+05	3.39E+05	3.55E+05	3.59E+05	3.44E+05	4.28E-03	3.79E-01
MW0141658	18-Oxooleate	1.56E+05	1.31E+05	1.76E+05	5.34E+04	1.22E+05	1.01E+05	9.85E+03	9.70E+04	5.41E+04	6.84E+04	9.46E+04	6.62E+04	2.59E-02	9.21E-01
MW0151929	Juvenile hormone III acid	1.08E+04	1.26E+04	1.13E+04	1.09E+04	1.45E+04	1.42E+04	6.70E+03	7.93E+03	8.54E+03	8.49E+03	9.94E+03	1.09E+04	2.63E-03	4.99E-01
MW0162477	indole-3-glycol	9.89E+02	2.87E+03	3.65E+03	2.84E+03	3.20E+03	9.86E+02	4.50E+03	3.57E+03	3.00E+03	4.67E+03	7.25E+03	3.06E+03	3.98E-02	-8.41E-01
MW0000406	Pseudoecgonine	4.32E+04	3.58E+04	5.13E+04	4.43E+04	4.51E+04	4.22E+04	2.74E+04	2.83E+04	1.71E+04	3.02E+04	3.72E+04	3.25E+04	1.72E-03	6.01E-01
MW0147547	cis-4-(8-Hydroxypyren-7-yl)-2-oxobut-3-enoate	9.29E+02	4.62E+02	1.01E+03	7.11E+02	7.97E+02	7.96E+02	5.11E+02	5.27E+02	3.34E+02	6.31E+02	5.23E+02	7.13E+02	2.90E-02	5.38E-01
MW0076080	TG(18:1(9Z)/15:0/18:3(6Z,9Z,12Z))	3.12E+04	2.31E+04	2.42E+04	2.01E+04	1.90E+04	1.80E+04	3.30E+04	3.37E+04	2.57E+04	3.21E+04	3.82E+04	2.58E+04	1.04E-02	-4.75E-01
MW0162496	beta-D-Ribosylnicotinate;D-ribosylnicotinate;Nicotinic acid ribonucleoside;NARH-oxidized form;Nicotinate riboside	4.63E+03	3.45E+03	2.95E+03	3.04E+03	3.86E+03	9.60E+02	1.34E+04	5.08E+03	6.86E+03	5.95E+03	7.69E+03	3.52E+03	3.61E-02	-1.17E+00
MW0054266	(4S)-4-[(3R,5S,7R,8R,9S,10S,12R,13R,14S,17R)-3,7,12-trihydroxy-10,13-dimethyl-2,3,4,5,6,7,8,9,11,12,14,15,16,17-tetradecahydro-1H-cyclopenta[a]phenanthren-17-yl]pentanoic acid	1.23E+04	4.34E+03	1.50E+04	4.83E+03	3.12E+03	9.83E+03	8.85E+02	2.10E+03	2.17E+03	1.84E+03	2.16E+03	7.23E+03	3.94E-02	1.59E+00
MW0110006	trans-3-Chloroacrylic acid	1.46E+04	1.57E+04	1.68E+04	1.36E+04	1.27E+04	1.29E+04	1.19E+04	1.39E+04	1.43E+04	9.98E+03	9.68E+03	1.05E+04	2.99E-02	2.96E-01
MW0061124	1,2-Dioctadecanoyl-sn-glycero-3-phospho-(1'-sn-glycerol)	1.19E+04	1.30E+04	1.39E+04	1.71E+04	1.59E+04	7.50E+03	6.78E+03	6.85E+03	5.70E+03	6.25E+03	1.17E+04	1.28E+04	2.59E-02	6.65E-01
MW0106157	cis-3-Chloroacrylic acid	3.75E+04	2.98E+04	6.75E+04	2.11E+04	4.43E+04	4.68E+04	5.78E+04	1.01E+05	7.16E+04	1.07E+05	7.91E+04	7.01E+04	2.98E-03	-9.77E-01
MW0142069	2,5-diamino-6-(5-phospho-D-ribitylamino)pyrimidin-4(3H)-one	2.28E+04	2.84E+04	2.54E+04	2.55E+04	3.34E+04	2.51E+04	1.77E+04	2.09E+04	2.26E+04	2.11E+04	1.95E+04	2.29E+04	9.25E-03	3.63E-01
MW0144108	9,10-Dihydroxy-12,13-epoxyoctadecanoate	8.47E+03	9.68E+03	1.12E+04	9.12E+03	9.51E+03	1.29E+04	5.22E+03	6.42E+03	6.25E+03	6.49E+03	7.59E+03	9.73E+03	5.82E-03	5.45E-01
MW0059176	Peltatol A	1.25E+04	6.30E+03	8.08E+03	9.53E+03	1.04E+04	1.15E+04	4.21E+03	3.53E+03	4.45E+03	5.11E+03	1.01E+04	7.49E+03	1.75E-02	7.45E-01
MW0129640	1,26-Hexacosanediol diferulate	2.82E+03	3.80E+03	3.57E+03	4.35E+03	3.18E+03	3.39E+03	4.07E+03	4.27E+03	3.64E+03	5.77E+03	5.01E+03	6.61E+03	3.03E-02	-4.76E-01
MW0108913	N-Stearoyl GABA	3.14E+03	2.12E+03	3.33E+03	2.90E+03	4.01E+03	2.96E+03	2.22E+03	1.93E+03	2.16E+03	2.45E+03	2.46E+03	2.63E+03	2.70E-02	4.17E-01
MW0130357	2,3,4,7,8,9,15,22,23-nonahydroxy-14-(hydroxymethyl)-13,25,32,35-tetraoxaoctacyclo[14.13.3.3(1),(2).0,(3).0,(1)(1).0(1),(2).0(1),(2).0(2),(3)(3)]pentatriaconta-1,3,5(30),6,8,10,19(24),20,22-nonaene-12,27,28,31,34-pentone	9.53E+03	1.81E+04	2.15E+04	2.49E+04	2.04E+04	2.01E+04	3.96E+03	1.36E+03	1.05E+04	1.34E+04	9.51E+02	1.78E+04	1.16E-02	1.26E+00
MW0049213	2-[(2E)-3,7,11,15-tetramethylhexadec-2-en-1-yl]-1,4-dihydronaphthalene-1,4-dione	1.16E+04	1.25E+04	1.23E+04	1.09E+04	1.31E+04	1.10E+04	9.38E+03	9.70E+03	1.02E+04	8.97E+03	1.13E+04	9.38E+03	1.86E-03	2.76E-01
MW0055331	N-Nitrosotomatidine	7.84E+03	1.07E+04	1.15E+04	9.24E+03	7.35E+03	8.10E+03	6.34E+03	6.70E+03	6.49E+03	7.39E+03	7.57E+03	7.71E+03	2.69E-02	3.75E-01
MW0141696	[(2S)-2,3-bis(3,7,11,15-tetramethylhexadecoxy)propyl] [(1S,2R,3S,4S,5R,6R)-2,3,4,6-tetrahydroxy-5-phosphonooxycyclohexyl] hydrogen phosphate	2.04E+03	2.09E+03	2.09E+03	2.03E+03	2.20E+03	3.63E+03	5.05E+03	5.55E+03	6.13E+03	4.72E+03	2.00E+03	2.33E+03	3.86E-02	-8.72E-01
MW0002545	2-[4-(3-Hydroxypropyl)-2-methoxyphenoxy]-1,3-propanediol	9.49E+03	6.68E+03	1.01E+04	7.89E+03	7.10E+03	3.07E+03	1.30E+04	9.49E+03	8.59E+03	1.18E+04	1.59E+04	7.77E+03	4.65E-02	-5.86E-01
MW0127405	Beta-Mercaptoethanol	6.47E+05	9.19E+05	7.32E+05	8.35E+05	8.89E+05	1.01E+06	5.17E+05	7.59E+05	7.73E+05	5.67E+05	5.50E+05	6.88E+05	1.96E-02	3.83E-01
MW0054549	LysoPC(22:2(13Z,16Z))	2.19E+04	2.40E+04	2.21E+04	1.82E+04	1.69E+04	1.75E+04	1.26E+04	1.32E+04	1.81E+04	1.39E+04	1.81E+04	2.04E+04	4.50E-02	3.27E-01
MW0014340	4,4-Dimethyl-14a-formyl-5a-cholesta-8,24-dien-3b-ol	7.30E+04	6.25E+04	6.62E+04	6.51E+04	7.64E+04	6.07E+04	5.56E+04	4.94E+04	5.43E+04	5.50E+04	6.19E+04	6.36E+04	9.11E-03	2.49E-01
MW0143806	(2S,3R,4R,5S)-2-[(3S,5S,8R,9S,10S,13S,17R)-3-hydroxy-10,13-dimethyl-2,3,4,5,6,7,8,9,11,12,14,15,16,17-tetradecahydro-1H-cyclopenta[a]phenanthren-17-yl]-5,6-dimethylheptane-3,4-diol	2.57E+04	2.00E+04	2.11E+04	2.37E+04	2.96E+04	2.11E+04	1.88E+04	1.75E+04	1.78E+04	1.86E+04	1.97E+04	2.00E+04	2.16E-02	3.28E-01
MW0104888	3-(Imidazol-4-yl)-2-oxopropyl dihydrogen phosphate	6.05E+03	5.58E+03	3.18E+03	4.08E+03	4.07E+03	3.73E+03	6.21E+03	6.68E+03	5.21E+03	5.84E+03	5.32E+03	5.17E+03	3.92E-02	-3.67E-01
MEDP1592	Citicoline	5.90E+03	3.62E+03	2.90E+03	2.25E+03	3.90E+03	1.30E+03	1.82E+04	1.48E+04	1.75E+04	1.63E+04	1.66E+04	7.02E+03	4.51E-04	-2.19E+00
MW0016134	Betamethasone acetate	9.99E+02	1.68E+03	2.70E+03	2.53E+03	2.71E+03	8.22E+02	4.26E+03	2.87E+03	2.79E+03	3.15E+03	4.06E+03	2.16E+03	2.19E-02	-7.52E-01
MW0102883	trans-3-Feruloylcorosolic acid	1.64E+04	2.47E+04	2.24E+04	2.12E+04	2.18E+04	2.18E+04	1.67E+04	1.50E+04	1.22E+04	1.49E+04	2.39E+04	1.29E+04	2.72E-02	4.24E-01
MW0103574	Gemcitabine	4.27E+03	3.58E+03	2.32E+03	3.52E+03	3.81E+03	2.38E+03	5.46E+03	5.16E+03	4.14E+03	4.46E+03	3.49E+03	3.81E+03	3.41E-02	-4.15E-01
MW0152041	Knipholone	1.47E+03	2.04E+03	3.61E+02	1.04E+03	1.84E+03	2.07E+03	2.87E+03	5.27E+03	4.11E+03	1.86E+03	1.74E+03	3.15E+03	2.71E-02	-1.11E+00
MW0109757	{5-Chloro-1'-[(5-chloro-2-fluorophenyl)methyl]-2,2',5'-trioxospiro[indole-3,3'-pyrrolidin]-1(2H)-yl}acetic acid	3.19E+03	2.35E+03	9.45E+02	1.33E+03	2.70E+03	2.10E+03	2.98E+03	3.39E+03	3.10E+03	3.42E+03	3.16E+03	2.72E+03	2.93E-02	-5.74E-01
MW0107528	Imidapril	1.45E+04	1.06E+04	7.58E+03	8.24E+03	9.28E+03	9.03E+03	5.16E+03	7.12E+03	4.10E+03	7.91E+03	9.96E+03	3.51E+03	3.13E-02	6.49E-01
MW0152783	L-(-)-Sorbose	1.20E+06	1.31E+06	1.01E+06	1.27E+06	1.45E+06	1.85E+06	7.46E+05	1.24E+06	9.80E+05	9.79E+05	7.70E+05	1.19E+06	3.17E-02	4.55E-01
FDATN01006	Sodium pantothenate	2.34E+05	2.17E+05	1.67E+05	2.12E+05	2.60E+05	1.55E+05	2.42E+05	3.11E+05	2.84E+05	3.16E+05	2.62E+05	2.34E+05	1.13E-02	-4.05E-01
MEDN1780	Pseudolaric acid B	3.16E+03	3.55E+03	2.65E+03	3.35E+03	3.42E+03	2.49E+03	4.86E+03	8.19E+03	3.28E+03	7.76E+03	9.33E+03	4.61E+03	2.09E-02	-1.03E+00
MW0011556	(ent-2b,4S,9a)-2,4,9-Trihydroxy-10(14)-oplopen-3-one 2-(2-methylbutanoate) 9-(3-methyl-2E-pentenoate)	2.05E+03	1.63E+03	3.59E+03	2.66E+03	2.87E+03	3.61E+03	2.50E+03	2.18E+03	1.55E+03	1.58E+03	8.66E+02	2.01E+03	4.18E-02	6.19E-01
MEDN1206	3-Sulfocatechol	3.64E+03	3.60E+03	2.12E+03	2.50E+03	8.87E+02	1.91E+03	6.40E+03	5.67E+03	2.93E+03	5.94E+03	8.86E+03	4.20E+03	9.41E-03	-1.21E+00
MW0114676	Ketorolac	2.37E+03	1.99E+03	2.75E+03	2.58E+03	2.04E+03	2.53E+03	1.54E+03	2.49E+03	2.08E+03	2.03E+03	1.40E+03	1.63E+03	3.46E-02	3.53E-01
FDATN00366	Phenylephrine hydrochloride	4.03E+03	4.43E+03	5.44E+03	4.84E+03	6.42E+03	6.29E+03	3.24E+03	4.85E+03	3.74E+03	4.03E+03	4.36E+03	3.48E+03	2.40E-02	4.08E-01
MW0005966	Acitretin	1.96E+04	6.86E+03	8.83E+03	1.75E+04	8.99E+03	2.44E+04	6.66E+03	6.40E+03	5.33E+03	6.87E+03	6.20E+03	5.43E+03	3.67E-02	1.22E+00
MW0127079	Methylarsonate	1.41E+03	1.45E+03	1.58E+03	3.46E+02	1.17E+03	9.37E+02	3.42E+03	1.55E+03	2.35E+03	2.30E+03	3.58E+03	2.02E+03	6.08E-03	-1.14E+00
MW0052386	Dihydrouracil	5.22E+03	3.93E+03	3.82E+03	4.73E+03	3.43E+03	9.82E+02	8.41E+03	6.48E+03	4.71E+03	5.31E+03	7.43E+03	7.37E+03	5.48E-03	-8.44E-01
MW0107617	Kojic acid	4.73E+04	5.54E+04	6.96E+04	5.41E+04	6.11E+04	4.92E+04	6.01E+04	6.66E+04	7.35E+04	6.08E+04	6.45E+04	6.50E+04	4.98E-02	-2.14E-01
MW0126146	Pinidine	6.15E+03	7.50E+03	7.35E+03	7.64E+03	7.07E+03	7.84E+03	4.83E+03	5.28E+03	5.43E+03	4.42E+03	5.48E+03	7.46E+03	7.00E-03	4.05E-01
MEDL00439	Lactic acid	2.48E+05	4.08E+04	2.22E+05	2.51E+05	1.25E+05	1.94E+05	5.19E+05	3.27E+05	2.55E+05	2.84E+05	3.56E+05	3.71E+05	6.99E-03	-9.67E-01
MW0115233	Ribulose 5-phosphate	1.01E+04	9.20E+03	4.35E+03	7.20E+03	2.17E+04	8.21E+03	3.62E+04	2.04E+04	3.01E+04	4.18E+04	3.80E+04	3.45E+03	2.50E-02	-1.48E+00
MW0106363	Daucic acid	5.89E+03	5.63E+03	3.98E+03	5.00E+03	3.75E+03	5.47E+03	8.85E+03	7.53E+03	5.71E+03	6.27E+03	6.31E+03	8.47E+03	7.00E-03	-5.37E-01
MW0148707	[hydroxy-[[(2R,3S,5R)-3-hydroxy-5-(5-methyl-2,4-dioxo-pyrimidin-1-yl)tetrahydrofuran-2-yl]methoxy]phosphoryl] [(2R,6R)-4-hydroxy-6-methyl-5-oxo-2H-pyran-2-yl] hydrogen phosphate	1.25E+04	1.00E+04	5.61E+03	1.01E+04	9.11E+03	5.07E+03	2.89E+04	1.39E+04	1.58E+04	9.63E+03	2.01E+04	1.06E+04	4.58E-02	-9.14E-01
MEDN1299	1-Aminocyclohexanoic acid	3.61E+04	1.22E+04	1.86E+04	1.97E+04	1.99E+04	1.50E+04	4.98E+04	3.47E+04	1.91E+04	4.69E+04	5.61E+04	2.52E+04	2.88E-02	-9.31E-01
MW0154511	Nigrifactin	1.09E+04	1.19E+04	1.28E+04	1.34E+04	1.46E+04	1.42E+04	8.31E+03	1.10E+04	1.10E+04	1.06E+04	9.34E+03	1.30E+04	1.97E-02	2.99E-01
MW0160436	Sorbifolin	1.23E+04	1.62E+04	1.36E+04	2.07E+04	1.19E+03	8.85E+03	4.99E+04	4.85E+04	6.10E+04	1.85E+04	5.64E+04	3.63E+04	2.19E-03	-1.89E+00
MW0157448	Tetraneurin A	6.88E+03	7.09E+03	8.60E+03	7.20E+03	8.06E+03	7.58E+03	6.49E+03	7.47E+03	6.28E+03	7.04E+03	6.70E+03	5.84E+03	2.64E-02	1.89E-01
MW0054403	Loganic acid	3.30E+03	5.74E+03	8.79E+02	2.51E+03	2.40E+03	1.77E+03	6.53E+03	1.00E+04	7.18E+03	3.09E+03	2.21E+03	8.23E+03	4.09E-02	-1.17E+00
MEDP0461	2-Methylguanosine	1.16E+04	9.16E+03	1.20E+04	1.54E+04	2.18E+04	1.50E+04	3.48E+04	1.64E+04	3.09E+04	2.39E+04	2.39E+04	1.18E+04	4.48E-02	-7.41E-01
MW0103316	N2,N2-Dimethylguanosine	1.03E+03	7.32E+02	2.19E+03	1.71E+03	3.60E+03	2.00E+03	3.83E+03	2.94E+03	6.49E+03	5.41E+03	3.79E+03	1.92E+03	2.39E-02	-1.11E+00
MW0140737	[(1R)-1-(3-aminophenyl)-3-(3,4-dimethoxyphenyl)propyl] (2S)-1-(3,3-dimethyl-2-oxopentanoyl)piperidine-2-carboxylate	1.32E+03	7.67E+02	2.06E+03	6.05E+02	9.18E+02	8.07E+02	3.25E+03	3.16E+03	1.79E+03	1.75E+03	2.28E+03	2.27E+03	3.22E-03	-1.17E+00
MW0005220	N'-Hydroxy-4-methylbenzenecarboximidamide	3.83E+03	5.90E+03	8.41E+03	4.79E+03	8.61E+03	6.72E+03	3.92E+03	2.87E+03	1.11E+03	8.16E+02	7.31E+03	1.56E+03	2.27E-02	1.12E+00
MW0108897	L-Naspa	2.88E+04	3.11E+04	2.95E+04	3.01E+04	2.85E+04	3.45E+04	3.23E+04	3.38E+04	3.77E+04	3.52E+04	3.00E+04	3.47E+04	3.09E-02	-1.59E-01
MW0149583	Ginkgolide C	4.49E+03	6.71E+03	7.84E+03	7.75E+03	7.30E+03	7.20E+03	6.68E+03	3.04E+03	5.97E+03	6.05E+03	2.61E+03	1.58E+03	3.63E-02	6.71E-01
MEDN0292	3-Hydroxybutyrate	2.61E+04	6.49E+04	5.67E+04	4.89E+04	6.10E+04	5.80E+04	1.86E+04	2.72E+04	1.92E+04	1.06E+04	5.94E+04	2.36E+04	1.64E-02	9.93E-01
MW0115121	Phenyl beta-D-glucopyranoside	8.71E+03	9.92E+03	7.48E+03	4.67E+03	5.86E+03	5.01E+03	1.25E+04	1.05E+04	1.27E+04	1.10E+04	8.63E+03	6.66E+03	2.50E-02	-5.73E-01
MW0115724	(-)-3-Cyanomethyl-3-hydroxy-1H-indol-2(3H)-one	6.84E+02	1.29E+03	1.18E+03	1.73E+03	9.10E+02	7.43E+02	1.62E+03	1.44E+03	1.29E+03	1.59E+03	2.82E+03	1.60E+03	4.52E-02	-6.67E-01
MW0157113	Sodium thiosalicylate	2.42E+04	2.74E+04	1.11E+04	2.31E+04	2.61E+04	3.33E+04	4.69E+03	2.23E+04	6.15E+03	7.06E+03	5.85E+03	1.58E+04	7.77E-03	1.23E+00
MW0103500	Clofarabine	2.65E+04	2.59E+04	2.21E+04	2.71E+04	2.65E+04	1.78E+04	2.96E+04	3.24E+04	3.23E+04	3.09E+04	2.19E+04	2.91E+04	4.37E-02	-2.72E-01
MW0115419	Triclabendazole	1.11E+04	1.24E+04	1.54E+04	1.31E+04	1.40E+04	4.58E+03	2.05E+04	1.34E+04	1.72E+04	1.72E+04	2.21E+04	1.82E+04	1.06E-02	-6.19E-01
MW0124705	Lonidamine	1.42E+05	1.09E+05	8.71E+04	1.26E+05	9.96E+04	1.17E+05	9.25E+04	9.43E+04	8.80E+04	9.72E+04	6.94E+04	1.06E+05	4.35E-02	3.15E-01
MW0009089	Nimesulide	4.78E+03	4.45E+03	3.05E+03	3.58E+03	1.58E+03	4.19E+03	1.08E+04	7.80E+03	4.90E+03	4.87E+03	6.04E+03	8.87E+03	1.16E-02	-1.00E+00
FDATN01106	Sodium dehydroacetate	8.56E+03	1.75E+04	1.68E+04	8.67E+03	1.93E+04	1.21E+04	5.39E+03	1.23E+04	6.58E+03	8.04E+03	5.79E+03	1.04E+04	3.17E-02	7.77E-01
MEDL01915	2-Propylglutaric acid	5.03E+03	4.08E+03	4.20E+03	4.00E+03	3.23E+03	4.14E+03	1.47E+03	1.94E+03	1.55E+03	2.08E+03	2.59E+03	1.30E+03	2.33E-05	1.18E+00
MW0137517	(1E,4Z,6E)-5-hydroxy-1,7-bis(4-hydroxyphenyl)hepta-1,4,6-trien-3-one	9.81E+03	9.45E+03	9.70E+03	9.75E+03	9.52E+03	9.62E+03	1.14E+04	1.08E+04	1.06E+04	1.08E+04	1.19E+04	9.79E+03	7.37E-03	-1.73E-01
MW0105209	4-Fluoro-L-phenylalanine	4.54E+04	3.72E+04	4.50E+04	3.77E+04	4.71E+04	3.54E+04	8.43E+04	7.27E+04	4.78E+04	6.13E+04	1.04E+05	5.40E+04	1.76E-02	-7.76E-01
MW0158678	Tyr-Abu-OH	3.30E+03	2.92E+03	4.23E+03	3.48E+03	3.93E+03	2.43E+03	7.11E+03	5.90E+03	3.59E+03	4.04E+03	8.31E+03	5.00E+03	2.65E-02	-7.43E-01
MW0155414	Phe-Val-Ser-Arg	2.13E+02	2.14E+02	2.06E+02	2.11E+02	1.70E+02	1.55E+02	6.76E+02	3.06E+02	3.91E+02	1.74E+02	3.34E+02	4.17E+02	3.93E-02	-9.76E-01
MW0158467	Tyr-Glu-Val-Lys	1.41E+03	1.40E+03	1.23E+03	1.36E+03	8.06E+02	1.31E+03	2.31E+03	1.40E+03	2.48E+03	2.33E+03	1.65E+03	3.53E+03	1.79E-02	-8.66E-01
MW0140275	(2E,6E)-2,6-bis(2-phenylhydrazono)cyclohex-4-ene-1,3-dione	1.61E+04	1.73E+04	1.34E+04	1.27E+04	1.71E+04	1.20E+04	1.64E+04	1.71E+04	1.99E+04	1.78E+04	1.92E+04	1.57E+04	3.35E-02	-2.61E-01
MW0143920	7,8-Dihydromonapterin 3-triphosphate	1.14E+04	1.23E+04	1.15E+04	7.80E+03	1.05E+04	7.31E+03	1.20E+04	1.45E+04	1.09E+04	1.34E+04	1.22E+04	1.24E+04	3.93E-02	-3.09E-01
MW0161475	Benzoyl-beta-D-glucoside	1.20E+04	9.17E+03	7.69E+03	1.04E+04	1.25E+04	8.56E+03	1.81E+04	1.31E+04	1.32E+04	1.43E+04	1.00E+04	1.11E+04	4.47E-02	-4.04E-01
MW0003092	2-Hydroxy-3-(4-hydroxyphenyl)propenoic acid	2.49E+04	1.39E+04	1.27E+04	1.41E+04	1.69E+04	1.04E+04	4.62E+04	2.52E+04	1.49E+04	3.13E+04	4.23E+04	1.94E+04	3.65E-02	-9.48E-01
MW0162029	ent-Kaurenol	2.05E+05	2.17E+05	2.20E+05	2.55E+05	1.87E+05	2.55E+05	1.60E+05	1.64E+05	1.52E+05	2.33E+05	1.55E+05	1.67E+05	1.19E-02	3.77E-01
MW0143248	4-Amino-4-deoxychorismic acid	6.91E+03	3.13E+03	3.86E+03	5.61E+03	4.34E+03	3.14E+03	1.30E+04	6.82E+03	7.54E+03	8.94E+03	1.27E+04	4.99E+03	1.75E-02	-9.99E-01
MW0160218	Demethylmorphine	4.75E+02	4.23E+02	9.89E+02	6.95E+02	9.71E+02	1.51E+03	2.02E+03	2.44E+03	1.02E+03	3.07E+03	3.76E+03	2.23E+03	7.24E-03	-1.52E+00
MW0166695	11a-Hydroxytetracycline	4.75E+05	4.57E+05	4.26E+05	4.68E+05	4.62E+05	4.61E+05	5.10E+05	4.86E+05	4.56E+05	4.70E+05	4.96E+05	4.80E+05	3.61E-02	-7.73E-02
MW0164590	Homolanthionine	8.64E+03	1.68E+04	1.40E+04	1.61E+04	1.12E+04	2.18E+04	9.30E+03	9.96E+03	7.18E+03	9.89E+03	5.00E+03	1.34E+04	3.34E-02	6.95E-01
MW0141767	1-Indolizidinone	3.67E+04	3.06E+04	3.19E+04	3.59E+04	3.25E+04	3.73E+04	2.74E+04	2.89E+04	2.57E+04	2.46E+04	3.48E+04	3.02E+04	1.63E-02	2.55E-01
MW0142291	Methyl-D-erythritol Phosphate	2.71E+03	2.37E+03	1.78E+03	2.40E+03	1.53E+03	2.14E+03	2.66E+03	3.37E+03	2.64E+03	2.35E+03	2.67E+03	3.69E+03	2.28E-02	-4.26E-01
MW0161058	(2S)-2-ammonio-4-(methylsulfanyl)butanoate	1.10E+04	9.64E+03	6.62E+03	8.91E+03	4.81E+03	8.98E+03	1.90E+04	1.34E+04	8.83E+03	1.14E+04	1.25E+04	1.57E+04	1.53E-02	-6.97E-01
MW0113391	6-Acetyloxy-3,4,5-trihydroxyoxane-2-carboxylic acid	1.86E+03	2.29E+03	7.58E+02	1.74E+03	1.85E+03	1.49E+03	4.22E+03	1.65E+03	2.38E+03	2.58E+03	4.02E+03	3.52E+03	1.87E-02	-8.79E-01
MW0153410	m-Benzenesulfonium diazonium chloride	4.18E+04	3.37E+04	3.96E+04	4.03E+04	3.25E+04	2.46E+04	5.19E+04	4.03E+04	4.37E+04	4.11E+04	4.46E+04	4.50E+04	1.96E-02	-3.27E-01
MW0136033	6-{[5,7-dihydroxy-4-oxo-2-phenyl-8-(3,4,5-trihydroxyoxan-2-yl)-4H-chromen-6-yl]oxy}-3,4,5-trihydroxyoxane-2-carboxylic acid	1.84E+03	1.66E+03	1.99E+03	1.59E+03	3.00E+03	7.73E+02	4.60E+03	2.97E+03	7.06E+03	3.89E+03	3.61E+03	1.53E+03	3.59E-02	-1.12E+00
MW0131164	3-(3,5-dihydroxyphenyl)-1-(2,3,4,6-tetrahydroxyphenyl)propane-1,2-dione	3.69E+03	3.20E+03	2.88E+03	3.31E+03	2.96E+03	3.44E+03	3.98E+03	3.38E+03	3.35E+03	3.61E+03	3.51E+03	4.14E+03	4.52E-02	-1.73E-01
