# Supplementary material for: Study on the Effect of Bee Venom and Its Main Component Melittin in Delaying Skin Aging in Mice
Source: Int J Mol Sci. 2025 Jan 16;26(2):742. doi: 10.3390/ijms26020742 (PMC11766253; doi:10.3390/ijms26020742)
Supplement: Supplementary file 1 [file ijms-26-00742-s001.zip › Table S3.txt]

Table S3. Differential metabolite information of BV-H vs. D-gal groups
Index	Compounds	BV-H-1	BV-H-2	BV-H-3	BV-H-4	BV-H-5	BV-H-6	D-gal-1	D-gal-2	D-gal-3	D-gal-4	D-gal-5	D-gal-6	P-value	Log2FC
MW0009304	Oxybuprocaine	3.72E+03	3.37E+03	3.85E+03	4.62E+03	4.23E+03	3.99E+03	5.26E+03	4.28E+03	4.65E+03	4.20E+03	4.06E+03	4.84E+03	4.42E-02	-1.99E-01
MW0169549	Niacinamide	1.04E+06	1.45E+06	1.21E+06	1.25E+06	1.02E+06	1.08E+06	1.86E+06	1.52E+06	1.09E+06	1.54E+06	1.53E+06	1.56E+06	2.08E-02	-3.68E-01
MW0006917	Normetanephrine	3.76E+03	3.10E+03	8.53E+03	5.22E+03	4.76E+03	4.94E+03	1.14E+04	8.73E+03	8.46E+03	9.38E+03	7.03E+03	5.69E+03	1.20E-02	-7.42E-01
MW0106578	Ectoine	1.30E+04	1.81E+04	2.07E+04	6.51E+04	3.27E+04	2.05E+04	1.17E+05	7.34E+04	4.90E+04	1.11E+05	5.83E+04	7.52E+04	4.24E-03	-1.51E+00
MW0009611	Pyridaben	9.80E+05	1.01E+06	7.86E+05	9.12E+05	9.54E+05	8.50E+05	2.76E+05	3.86E+05	3.72E+05	4.36E+05	5.20E+05	7.00E+05	1.51E-04	1.03E+00
MW0103332	2'-Deoxyadenosine	2.37E+03	4.57E+03	2.74E+03	4.38E+03	3.59E+03	2.45E+03	6.25E+03	4.14E+03	4.40E+03	6.98E+03	1.01E+04	4.93E+03	2.73E-02	-8.72E-01
MW0009618	Pyriproxyfen	1.66E+04	2.06E+04	1.68E+04	1.60E+04	1.92E+04	1.76E+04	1.30E+04	1.45E+04	1.55E+04	1.25E+04	1.49E+04	1.61E+04	5.00E-03	3.04E-01
MW0055261	C22 Sphingomyelin	1.03E+05	1.06E+05	9.15E+04	9.95E+04	1.02E+05	3.29E+05	1.24E+04	1.28E+04	1.38E+04	7.15E+04	1.36E+04	2.73E+04	3.01E-02	2.46E+00
MW0155600	Plakinamine A	7.48E+04	9.39E+04	7.29E+04	8.45E+04	8.26E+04	7.63E+04	5.70E+04	5.56E+04	6.13E+04	6.34E+04	5.89E+04	7.29E+04	8.98E-04	3.95E-01
MW0106594	Enniatin B	4.03E+03	1.65E+04	1.00E+04	1.01E+04	4.87E+03	1.23E+04	4.32E+03	2.97E+03	2.56E+03	3.08E+03	4.39E+03	7.42E+03	3.28E-02	1.22E+00
MW0063341	Rhizoxin	1.20E+04	1.38E+04	1.41E+04	1.31E+04	1.08E+04	6.83E+03	7.18E+03	9.02E+03	7.92E+03	5.29E+03	7.43E+03	1.14E+04	2.41E-02	5.49E-01
MW0109259	(R)-3-Amino-4-(3-hexylphenylamino)-4-oxobutylphosphonic acid	1.28E+04	1.25E+04	1.27E+04	1.30E+04	1.26E+04	1.15E+04	7.73E+03	7.67E+03	8.02E+03	7.91E+03	9.63E+03	1.18E+04	1.72E-03	5.11E-01
MW0053776	Gossypol	2.69E+04	4.05E+04	4.07E+04	3.20E+04	4.58E+04	3.60E+04	1.98E+04	2.22E+04	3.08E+04	3.25E+04	2.79E+04	2.69E+04	1.45E-02	4.71E-01
MW0159735	Triton X-100	6.29E+03	5.96E+03	6.54E+03	6.07E+03	7.48E+03	6.27E+03	4.48E+03	4.77E+03	4.31E+03	5.78E+03	5.21E+03	5.52E+03	1.47E-03	3.61E-01
MW0016226	1,4-Androstadiene-3,17-dione	2.75E+04	2.86E+04	4.24E+04	3.87E+04	3.45E+04	2.55E+04	1.26E+04	1.26E+04	1.62E+04	1.60E+04	2.89E+04	2.22E+04	2.96E-03	8.61E-01
MW0052606	Ergostane-3,6-dione	8.86E+03	7.26E+03	1.29E+04	8.91E+03	7.79E+03	8.73E+03	2.39E+04	1.32E+04	6.41E+03	1.63E+04	2.18E+04	1.33E+04	4.77E-02	-8.05E-01
MW0125645	N-Arachidonylmaleimide	6.61E+03	5.01E+03	6.13E+03	5.04E+03	5.99E+03	6.11E+03	4.84E+03	3.25E+03	2.95E+03	4.02E+03	2.54E+03	2.71E+03	3.91E-04	7.81E-01
MW0142884	3-Decyl-5,5'-diphenyl-2-thioxo-4-imidazolidinone	6.62E+03	6.86E+03	5.47E+03	6.79E+03	7.11E+03	6.32E+03	4.98E+03	5.70E+03	5.17E+03	5.49E+03	6.35E+03	6.41E+03	3.23E-02	2.00E-01
MW0106072	Butanoic acid, 4-((1,2-dioxohexadecyl)amino)-, ethyl ester	9.11E+04	1.11E+05	8.92E+04	1.04E+05	1.14E+05	9.97E+04	8.23E+04	8.12E+04	8.79E+04	8.94E+04	9.22E+04	9.82E+04	2.73E-02	1.97E-01
MW0169545	N-[(3S)-Tetrahydro-2-oxo-3-furanyl]hexadecanamide	3.11E+05	3.87E+05	3.19E+05	3.42E+05	3.71E+05	3.31E+05	2.44E+05	2.65E+05	2.80E+05	3.03E+05	3.05E+05	3.07E+05	4.15E-03	2.76E-01
MEDL02655	Albanol B	5.00E+02	9.12E+02	1.20E+03	1.85E+03	1.46E+03	1.37E+03	7.83E+02	6.11E+02	5.50E+02	7.78E+02	4.68E+02	7.00E+02	3.00E-02	9.05E-01
MW0114686	Tartaric acid	3.46E+03	3.99E+03	3.50E+03	4.19E+03	3.02E+03	3.38E+03	8.20E+03	5.77E+03	7.14E+03	6.36E+03	4.76E+03	4.95E+03	3.59E-03	-7.88E-01
MW0012936	1-Oleoyl-2-acetyl-sn-glycerol	2.33E+04	3.75E+04	2.66E+04	2.73E+04	2.14E+04	2.43E+04	2.00E+04	1.88E+04	2.10E+04	1.42E+04	2.11E+04	2.19E+04	2.58E-02	4.55E-01
MW0054757	Menatetrenone	4.85E+03	6.37E+03	4.71E+03	6.57E+03	5.83E+03	4.17E+03	2.49E+03	2.35E+03	2.98E+03	2.14E+03	3.43E+03	6.27E+03	1.95E-02	7.26E-01
MW0010969	(24R)-Ergost-4-ene-3,6-dione	3.77E+04	4.66E+04	4.13E+04	4.39E+04	4.39E+04	3.99E+04	3.40E+04	3.43E+04	3.51E+04	3.80E+04	3.81E+04	3.88E+04	5.26E-03	2.14E-01
MW0169728	Pyridoxamine	3.32E+04	4.71E+04	5.75E+04	5.75E+04	3.99E+04	2.54E+04	9.05E+04	6.74E+04	5.00E+04	7.64E+04	1.04E+05	4.93E+04	2.14E-02	-7.47E-01
MW0052461	Docosyl acetate	2.17E+04	2.84E+04	2.24E+04	2.57E+04	2.53E+04	2.30E+04	2.03E+04	1.96E+04	2.06E+04	1.51E+04	2.32E+04	2.20E+04	1.89E-02	2.80E-01
MW0140460	(6E)-8-oxogeranial	7.70E+03	7.49E+03	6.83E+03	8.39E+03	6.70E+03	7.30E+03	9.82E+03	1.12E+04	1.13E+04	7.09E+03	7.22E+03	1.06E+04	4.09E-02	-3.65E-01
MW0007308	Hexaconazole	2.21E+04	2.22E+04	2.12E+04	2.04E+04	2.26E+04	2.22E+04	1.89E+04	1.90E+04	1.92E+04	1.97E+04	1.81E+04	2.00E+04	1.40E-04	1.85E-01
MW0109041	Pantothenic acid	1.10E+05	9.82E+04	2.23E+05	1.13E+05	1.17E+05	9.96E+04	2.90E+05	2.17E+05	1.76E+05	1.97E+05	1.64E+05	1.52E+05	2.80E-02	-6.53E-01
MW0139228	Oxytetracycline	2.45E+03	1.04E+03	2.06E+03	1.08E+03	7.35E+04	8.11E+03	8.73E+04	8.81E+04	8.23E+04	8.31E+04	8.81E+04	8.27E+04	1.80E-03	-2.53E+00
MW0103048	Ursolic acid	1.31E+04	1.16E+04	1.15E+04	1.14E+04	1.28E+04	1.27E+04	1.25E+04	9.60E+03	8.01E+03	8.36E+03	1.12E+04	1.14E+04	4.44E-02	2.57E-01
MW0061024	Pent-2-enyl hexanoate	2.50E+03	1.78E+03	2.42E+03	2.43E+03	1.93E+03	2.31E+03	2.65E+03	2.96E+03	2.28E+03	2.47E+03	2.66E+03	2.58E+03	3.73E-02	-2.22E-01
MW0151906	Janthitrem C	5.34E+02	5.56E+02	1.29E+03	5.01E+02	3.45E+02	3.24E+02	3.47E+03	3.24E+03	4.96E+03	2.06E+03	4.11E+03	2.60E+03	6.96E-04	-2.53E+00
MW0144894	Allopumiliotoxin 267a	2.65E+04	3.73E+04	3.17E+04	3.39E+04	3.53E+04	3.32E+04	2.55E+04	2.53E+04	2.43E+04	2.73E+04	2.79E+04	3.25E+04	1.37E-02	2.81E-01
MW0107334	L-Histidine	1.37E+03	8.96E+02	3.19E+03	1.40E+03	1.58E+03	1.39E+03	7.11E+03	3.17E+03	2.04E+03	3.60E+03	4.44E+03	3.49E+03	1.92E-02	-1.28E+00
MW0011245	(3E,5Z)-3,5-Octadien-1-ol	2.20E+04	2.20E+04	2.24E+04	2.17E+04	2.26E+04	2.25E+04	2.37E+04	2.60E+04	2.60E+04	2.58E+04	2.46E+04	2.43E+04	4.24E-04	-1.75E-01
MW0141174	ascopyrone P	8.74E+02	1.08E+03	1.90E+03	1.93E+03	1.34E+03	8.99E+02	4.40E+03	2.76E+03	3.23E+03	2.30E+03	2.79E+03	1.12E+03	2.12E-02	-1.05E+00
MW0055023	alpha-Glyceryl linoleate	6.29E+04	9.56E+04	8.27E+04	9.40E+04	1.02E+05	8.62E+04	7.04E+04	5.84E+04	7.68E+04	5.25E+04	4.91E+04	6.47E+04	5.78E-03	4.93E-01
MEDP1847	5-Hydroxymethyl-2-furancarboxaldehyde	1.09E+04	9.90E+03	1.22E+04	1.37E+04	1.12E+04	8.54E+03	2.26E+04	1.78E+04	1.92E+04	1.71E+04	1.69E+04	1.23E+04	3.25E-03	-6.75E-01
MW0122225	3,4-Dihydro-6-methoxy-2,2-dimethyl-2H-1-benzopyran-4-ol	3.68E+03	3.96E+03	3.68E+03	2.72E+03	3.80E+03	3.00E+03	3.94E+03	3.67E+03	4.00E+03	4.38E+03	3.70E+03	4.72E+03	4.68E-02	-2.29E-01
MW0154481	N-Hydroxytyrosine	4.97E+03	4.86E+03	4.20E+03	4.55E+03	5.01E+03	5.16E+03	1.83E+03	2.81E+03	2.57E+03	3.85E+03	3.07E+03	3.48E+03	6.05E-04	7.08E-01
MEDP1136	D-Fructose-6-phosphate	4.47E+04	4.34E+04	5.55E+04	5.10E+04	5.08E+04	3.56E+04	1.03E+05	7.54E+04	7.95E+04	6.49E+04	6.70E+04	5.10E+04	1.17E-02	-6.50E-01
MW0006626	Clopamide	1.83E+04	2.07E+04	2.09E+04	1.99E+04	2.24E+04	1.84E+04	2.39E+04	2.22E+04	2.27E+04	2.42E+04	2.34E+04	2.11E+04	6.59E-03	-1.89E-01
MW0001243	Urea, tetraphenyl-	3.33E+04	2.82E+04	2.72E+04	3.08E+04	3.01E+04	2.93E+04	2.44E+04	2.21E+04	2.53E+04	2.45E+04	2.58E+04	2.34E+04	5.72E-04	2.98E-01
MW0056883	Colfosceril palmitate	1.99E+03	3.07E+03	1.75E+03	1.77E+03	3.70E+03	1.28E+03	3.21E+04	1.24E+04	1.10E+04	1.83E+04	7.02E+03	4.80E+03	3.10E-02	-2.66E+00
MW0142781	3alpha,12alpha-Dihydroxy-5beta-chol-6-en-24-oic acid	2.16E+05	2.19E+05	2.44E+05	2.42E+05	2.40E+05	2.04E+05	1.21E+05	1.33E+05	1.24E+05	1.16E+05	1.80E+05	1.64E+05	9.24E-05	7.01E-01
MW0056748	N-Palmitoylsphingomyelin	1.29E+03	1.35E+03	3.39E+02	1.12E+03	1.04E+03	1.20E+03	1.96E+04	1.27E+04	8.03E+03	1.43E+04	1.43E+03	6.60E+02	4.04E-02	-3.16E+00
MW0052448	Docosahexaenoic acid	4.19E+04	3.82E+04	4.36E+04	4.62E+04	3.78E+04	5.04E+04	3.76E+04	2.56E+04	2.36E+04	2.74E+04	4.12E+04	2.29E+04	6.88E-03	5.33E-01
MW0004064	3-Hydroxyphenylacetic acid	1.87E+03	2.18E+03	1.64E+03	1.65E+03	2.17E+03	2.67E+03	5.99E+02	9.61E+02	7.46E+02	1.57E+03	9.06E+02	1.72E+03	3.19E-03	9.09E-01
MW0110745	2-Hexadecanoylthio-1-ethylphosphorylcholine	7.90E+04	9.05E+04	6.66E+04	8.52E+04	1.01E+05	1.00E+05	3.96E+04	4.61E+04	4.70E+04	5.05E+04	5.62E+04	6.86E+04	4.43E-04	7.63E-01
MW0106311	Cysteamine	4.85E+03	7.06E+03	5.68E+03	6.02E+03	5.40E+03	4.82E+03	8.60E+03	7.01E+03	5.21E+03	7.47E+03	7.47E+03	7.46E+03	2.15E-02	-3.54E-01
MW0124147	Fluridone	2.92E+04	2.78E+04	2.50E+04	2.63E+04	2.54E+04	2.45E+04	1.86E+04	1.59E+04	1.76E+04	1.70E+04	1.95E+04	1.87E+04	6.15E-06	5.60E-01
MEDL02248	Carnosol	1.61E+05	1.54E+05	1.61E+05	1.55E+05	1.73E+05	1.55E+05	1.33E+05	1.53E+05	1.39E+05	1.45E+05	1.49E+05	1.48E+05	4.77E-03	1.46E-01
MW0105428	Acetylphosphate	2.17E+03	4.70E+03	1.87E+03	3.16E+03	3.29E+03	3.83E+03	5.26E+03	4.35E+03	6.69E+03	5.96E+03	3.40E+03	3.95E+03	2.53E-02	-6.38E-01
MW0169547	Nicotinic acid	2.11E+03	2.86E+03	2.38E+03	2.43E+03	2.11E+03	1.70E+03	3.87E+03	2.88E+03	2.20E+03	2.87E+03	2.97E+03	3.04E+03	2.81E-02	-3.91E-01
ZINC968225	Terpinolene	7.07E+03	8.01E+03	7.11E+03	6.83E+03	4.27E+03	6.92E+03	9.78E+03	9.39E+03	7.79E+03	7.73E+03	1.10E+04	6.62E+03	3.81E-02	-3.81E-01
MW0105631	Anserine	6.95E+04	1.15E+05	3.63E+04	8.25E+04	8.27E+04	8.66E+04	1.14E+05	1.33E+05	8.25E+04	1.05E+05	9.02E+04	1.27E+05	4.95E-02	-4.65E-01
MEDL01843	Matairesinol	5.50E+04	4.99E+04	4.44E+04	5.28E+04	5.95E+04	5.83E+04	2.38E+04	2.96E+04	3.29E+04	2.90E+04	3.39E+04	4.13E+04	6.88E-05	7.48E-01
MW0052607	Ergosterol	3.42E+04	3.98E+04	3.69E+04	3.70E+04	3.77E+04	3.36E+04	2.54E+04	2.95E+04	2.92E+04	3.10E+04	3.06E+04	3.08E+04	2.45E-04	3.13E-01
MW0102864	(3E,6Z)-3,6-Nonadien-1-ol	5.20E+03	6.40E+03	4.79E+03	7.92E+03	5.93E+03	5.01E+03	1.62E+03	2.98E+03	2.35E+03	3.99E+03	5.33E+03	3.82E+03	5.72E-03	8.12E-01
MW0103898	Phenylpropionylglycine	6.97E+02	1.53E+03	2.48E+03	2.53E+03	1.08E+03	6.31E+02	4.55E+03	3.14E+03	1.73E+03	3.48E+03	5.56E+03	1.68E+03	3.23E-02	-1.17E+00
MW0009305	Oxybutynin	1.54E+03	3.06E+03	4.82E+03	6.85E+03	3.49E+03	9.24E+03	3.38E+03	1.84E+03	3.82E+02	4.53E+02	6.67E+02	9.57E+02	2.54E-02	1.92E+00
MW0000415	Quinaglute	8.76E+03	7.78E+03	1.26E+04	5.43E+03	1.08E+04	9.96E+03	8.74E+02	5.07E+03	2.56E+03	9.46E+03	5.37E+03	4.35E+03	1.51E-02	9.99E-01
MW0014655	5,8-Epoxy-5,8-dihydro-3-hydroxy-8'-apo-b,y-carotenal	5.50E+04	5.09E+04	5.24E+04	5.12E+04	5.30E+04	5.23E+04	4.39E+04	4.10E+04	4.14E+04	4.25E+04	4.83E+04	4.71E+04	4.20E-04	2.53E-01
MW0015608	Alantolactone	8.94E+03	9.87E+03	8.02E+03	7.22E+03	1.18E+04	1.30E+04	1.63E+04	1.71E+04	2.19E+04	2.57E+04	1.50E+04	9.66E+03	1.70E-02	-8.42E-01
MW0014719	5beta-Cholanic acid	1.33E+05	1.64E+05	1.36E+05	1.49E+05	1.59E+05	1.16E+05	1.05E+05	9.91E+04	1.17E+05	1.23E+05	1.19E+05	1.34E+05	1.61E-02	2.98E-01
MW0168969	Conessine	3.28E+04	2.90E+04	3.83E+04	2.97E+04	3.21E+04	3.21E+04	3.14E+04	2.84E+04	2.21E+04	2.78E+04	2.97E+04	2.92E+04	4.79E-02	2.02E-01
MW0105421	Acetylglycine	1.36E+04	1.29E+04	1.50E+04	1.39E+04	1.37E+04	1.33E+04	1.59E+04	1.69E+04	1.51E+04	1.53E+04	1.47E+04	1.34E+04	2.77E-02	-1.49E-01
MEDP1759	Etonogestrel	1.40E+05	1.44E+05	2.16E+05	1.93E+05	1.67E+05	1.30E+05	7.12E+04	6.18E+04	9.06E+04	7.54E+04	1.70E+05	1.33E+05	1.56E-02	7.19E-01
MW0143460	4-Formylbenzenesulfonic acid	3.60E+03	3.88E+03	2.47E+03	3.39E+03	2.48E+03	3.65E+03	2.80E+03	2.48E+03	2.76E+03	1.55E+03	2.65E+03	1.26E+03	2.33E-02	5.27E-01
MW0006998	Estrone	2.56E+05	2.69E+05	2.31E+05	2.17E+05	2.31E+05	2.56E+05	1.10E+05	1.26E+05	1.22E+05	1.60E+05	1.62E+05	1.71E+05	2.31E-05	7.79E-01
MW0169361	Kirenol	3.97E+05	2.54E+05	7.33E+05	2.33E+05	7.27E+05	4.15E+05	7.74E+04	2.00E+05	1.10E+05	4.41E+05	1.65E+05	2.87E+05	4.73E-02	1.11E+00
MW0001964	Difenpiramide	7.43E+04	7.76E+04	7.73E+04	7.68E+04	6.78E+04	8.01E+04	6.06E+04	5.78E+04	5.21E+04	6.41E+04	6.47E+04	6.59E+04	3.68E-04	3.14E-01
MW0148475	Digitogenin	1.72E+05	1.67E+05	1.73E+05	1.75E+05	1.85E+05	1.78E+05	1.84E+05	8.82E+04	9.46E+04	1.00E+05	1.33E+05	1.28E+05	1.33E-02	5.30E-01
MW0122734	Acipimox	1.66E+05	1.79E+05	1.83E+05	1.71E+05	1.69E+05	1.77E+05	1.80E+05	1.86E+05	1.80E+05	1.95E+05	2.03E+05	1.93E+05	8.61E-03	-1.23E-01
MW0140518	(E) 9-octadecen-1-ol	9.68E+03	1.31E+04	8.59E+03	1.08E+04	1.11E+04	1.06E+04	8.26E+03	9.83E+03	8.35E+03	8.58E+03	9.10E+03	9.73E+03	4.25E-02	2.49E-01
MW0133678	4-Hydroxycinnamic acid	5.23E+03	6.70E+03	9.97E+03	8.18E+03	5.70E+03	2.67E+03	1.30E+04	9.08E+03	7.36E+03	1.09E+04	1.82E+04	7.76E+03	4.38E-02	-7.89E-01
MEDN0469	Citraconic Acid	5.76E+02	2.44E+03	9.40E+02	6.24E+02	1.85E+03	6.39E+02	5.29E+03	2.95E+03	2.46E+03	4.93E+03	1.82E+03	1.30E+03	3.35E-02	-1.41E+00
MW0063575	Smilagenin acetate	2.53E+03	5.46E+03	2.71E+03	2.52E+03	6.89E+03	4.44E+03	1.86E+03	6.16E+02	8.35E+02	4.95E+02	2.73E+03	2.48E+03	1.64E-02	1.44E+00
MW0114203	D-fructofuranose 1,6-bisphosphate	2.76E+03	2.20E+03	2.91E+03	2.60E+03	4.97E+03	1.68E+03	2.12E+04	8.92E+03	5.01E+03	7.92E+03	9.78E+03	3.74E+03	4.86E-02	-1.73E+00
MEDN1105	N-[(3S)-Tetrahydro-2-oxo-3-furanyl]octadecanamide	1.71E+05	2.31E+05	2.07E+05	2.22E+05	2.13E+05	2.03E+05	1.72E+05	1.67E+05	1.73E+05	1.86E+05	1.99E+05	1.81E+05	2.06E-02	2.10E-01
MW0123795	Dyphylline	1.79E+03	2.85E+03	4.36E+03	4.67E+03	2.39E+03	1.37E+03	6.63E+03	6.63E+03	2.91E+03	6.52E+03	9.76E+03	4.09E+03	2.17E-02	-1.07E+00
MW0168967	Colchiceine	8.89E+03	1.08E+04	9.55E+03	9.76E+03	9.07E+03	1.00E+04	4.75E+03	4.26E+03	5.05E+03	4.85E+03	7.32E+03	7.22E+03	2.11E-04	7.96E-01
MEDL01794	Betulinic acid	8.62E+03	1.09E+04	9.63E+03	1.07E+04	9.93E+03	9.04E+03	7.29E+03	7.89E+03	7.50E+03	8.10E+03	8.76E+03	8.69E+03	3.09E-03	2.84E-01
MEDP1610	Proline betaine	2.27E+04	1.72E+04	2.28E+04	4.23E+04	4.47E+04	2.77E+04	8.36E+04	6.38E+04	4.80E+04	5.87E+04	3.47E+04	4.84E+04	1.07E-02	-9.27E-01
MEDP1836	Nootkatone	2.62E+04	2.73E+04	2.98E+04	2.59E+04	3.57E+04	2.80E+04	2.28E+04	2.51E+04	2.16E+04	2.55E+04	2.81E+04	2.11E+04	2.91E-02	2.62E-01
MW0062209	Proscillaridin	3.28E+04	3.50E+04	4.64E+04	3.59E+04	3.80E+04	4.00E+04	2.66E+04	2.43E+04	2.24E+03	2.78E+04	2.63E+04	2.76E+04	1.05E-02	7.58E-01
MW0169587	Oleandrin	1.17E+04	2.10E+04	9.82E+03	1.26E+04	1.42E+04	1.26E+04	6.46E+03	7.43E+03	5.07E+03	9.30E+03	9.05E+03	2.77E+03	5.43E-03	1.03E+00
MW0016181	Betulonic acid	1.51E+03	1.51E+03	1.12E+03	1.07E+03	5.85E+02	9.56E+02	7.35E+02	5.20E+02	5.25E+02	8.71E+02	9.94E+02	7.33E+02	4.33E-02	6.25E-01
MW0000277	Harmine	1.52E+03	2.50E+03	4.72E+03	2.63E+03	2.04E+03	1.09E+03	6.52E+03	4.75E+03	2.06E+03	5.94E+03	7.41E+03	3.00E+03	3.40E-02	-1.03E+00
MW0106353	Dacarbazine	1.39E+04	1.50E+04	1.36E+04	1.54E+04	1.60E+04	1.48E+04	1.16E+04	1.45E+04	1.18E+04	1.23E+04	1.33E+04	1.50E+04	3.57E-02	1.78E-01
MW0140093	1,7,7-Trimethylbicyclo[2.2.1]heptane-2,5-dione	4.74E+03	4.14E+03	4.46E+03	6.19E+03	5.43E+03	5.37E+03	2.71E+03	4.96E+03	1.33E+03	2.97E+03	1.28E+03	3.79E+03	1.06E-02	8.33E-01
MW0157951	(1S,2R)-3-Methylcyclohexa-3,5-diene-1,2-diol	1.49E+03	2.12E+03	4.77E+03	2.89E+03	1.94E+03	6.64E+02	5.51E+03	4.38E+03	2.10E+03	6.04E+03	7.33E+03	3.12E+03	3.40E-02	-1.04E+00
MW0006349	Bezafibrate	3.98E+04	4.28E+04	3.06E+04	3.83E+04	4.63E+04	4.71E+04	1.20E+04	2.16E+04	1.46E+04	2.51E+04	1.75E+04	3.34E+04	6.57E-04	9.79E-01
MW0109797	Telaprevir	3.91E+03	5.01E+03	3.64E+03	5.58E+03	7.06E+03	5.77E+03	4.68E+03	1.55E+03	1.06E+03	2.00E+03	2.32E+03	2.40E+03	3.07E-03	1.14E+00
MW0125631	Nalidixic acid	5.25E+03	4.53E+03	4.84E+03	5.13E+03	5.05E+03	4.88E+03	5.40E+03	5.30E+03	5.36E+03	5.33E+03	5.52E+03	5.21E+03	9.60E-03	-1.14E-01
MW0110256	Tyr-His	3.43E+03	2.34E+03	2.43E+03	2.55E+03	4.14E+03	9.07E+02	7.43E+03	4.93E+03	3.81E+03	4.13E+03	3.58E+03	5.23E+03	1.35E-02	-8.81E-01
MW0013222	20a,20b-dihomo-9-oxo-11R,15S-dihydroxy-5Z,13E-prostadienoic acid	2.05E+04	1.13E+04	2.29E+04	9.19E+03	9.32E+03	1.16E+04	3.14E+03	3.10E+03	2.84E+03	3.32E+03	6.23E+03	8.23E+03	8.97E-03	1.66E+00
MW0107371	Homocarnosine	1.31E+04	1.52E+04	5.79E+03	1.58E+04	1.56E+04	1.72E+04	2.16E+04	2.51E+04	1.90E+04	1.97E+04	1.65E+04	2.38E+04	7.84E-03	-6.04E-01
MW0005864	7-Hydroxy-2-acetamidofluorene	8.11E+04	1.09E+05	1.41E+05	8.25E+04	1.00E+05	1.04E+05	3.43E+04	2.02E+04	2.23E+04	2.50E+04	4.80E+04	3.34E+04	1.40E-04	1.75E+00
MW0053495	Geranylcitronellol	4.95E+05	6.21E+05	5.20E+05	6.00E+05	6.11E+05	5.30E+05	4.34E+05	4.33E+05	4.38E+05	4.93E+05	5.14E+05	5.02E+05	7.04E-03	2.63E-01
MW0012772	Glyceryl arachidonate	8.20E+03	1.26E+04	2.11E+04	1.18E+04	1.15E+04	2.32E+04	3.14E+03	2.83E+03	3.94E+03	5.89E+03	1.76E+04	6.69E+03	3.67E-02	1.14E+00
MW0103666	Telbivudine	3.55E+03	4.63E+02	8.28E+03	1.66E+03	3.75E+03	4.15E+03	6.95E+03	4.46E+03	7.71E+03	8.16E+03	6.22E+03	6.68E+03	3.92E-02	-8.78E-01
MW0016971	Celastrol	1.27E+05	1.42E+05	1.57E+05	1.35E+05	1.49E+05	1.50E+05	1.03E+05	1.02E+05	1.20E+05	1.12E+05	1.08E+05	1.09E+05	1.38E-04	3.98E-01
MW0104793	2-Mercaptoethanesulfonic acid	1.05E+04	7.11E+03	1.30E+04	1.26E+04	1.03E+04	1.33E+04	7.85E+03	6.65E+03	1.05E+04	9.45E+03	8.74E+03	6.91E+03	3.82E-02	4.14E-01
ZINC4658604	Propanethial S-oxide	4.64E+03	2.74E+03	5.11E+03	4.04E+03	2.61E+03	4.28E+03	5.09E+03	4.82E+03	6.57E+03	5.86E+03	5.23E+03	4.25E+03	2.57E-02	-4.42E-01
MW0103045	Ursocholic acid	1.68E+03	1.15E+03	1.06E+03	1.23E+03	9.49E+02	1.85E+03	3.20E+03	3.41E+03	3.76E+03	6.64E+03	8.52E+03	9.73E+02	3.74E-02	-1.74E+00
MW0049807	1-Palmitoyl-2-oleoyl-sn-glycerol	3.82E+04	4.10E+04	3.94E+04	4.12E+04	3.84E+04	3.31E+04	7.27E+02	1.01E+04	1.58E+04	7.35E+03	3.11E+03	8.53E+02	4.67E-06	2.61E+00
MW0104776	2-Hydroxyglutarate	6.10E+03	1.01E+04	3.47E+03	6.70E+03	5.95E+03	8.01E+03	1.50E+04	1.16E+04	1.44E+04	1.68E+04	7.26E+03	6.96E+03	2.61E-02	-8.38E-01
MW0141821	1-Oxazolo[4,5-B]pyridin-2-YL-1-dodecanone	2.89E+04	2.85E+04	3.13E+04	3.65E+04	3.37E+04	3.65E+04	2.63E+04	2.18E+04	2.72E+04	2.74E+04	2.28E+04	2.70E+04	2.91E-03	3.58E-01
MW0194139	2-alpha-D-glucosyl-D-glucose	3.01E+03	4.46E+03	4.00E+03	3.52E+03	5.07E+03	4.13E+03	2.30E+03	1.21E+03	2.84E+03	3.05E+03	3.35E+03	2.57E+03	5.91E-03	6.60E-01
MW0063326	Reticulataxanthin	9.45E+03	1.19E+04	1.36E+04	1.37E+04	1.22E+04	1.12E+04	6.05E+03	6.19E+03	6.71E+03	6.96E+03	1.16E+04	1.10E+04	1.15E-02	5.70E-01
MW0169339	Isosteviol	1.01E+04	2.14E+04	2.15E+04	1.62E+04	1.53E+04	1.85E+04	8.35E+03	3.95E+03	1.12E+04	1.37E+04	1.05E+04	1.20E+04	9.75E-03	7.90E-01
MW0111323	(+)-Timolol	1.40E+03	1.53E+03	2.13E+03	1.73E+03	2.24E+03	1.66E+03	9.55E+02	1.73E+03	6.19E+02	1.33E+03	9.83E+02	1.77E+03	4.10E-02	5.34E-01
MW0125204	Molsidomine	5.53E+04	5.08E+04	9.88E+04	6.29E+04	6.30E+04	4.65E+04	1.28E+05	9.41E+04	8.23E+04	9.30E+04	7.38E+04	7.12E+04	3.70E-02	-5.24E-01
MW0063474	Schleicheol 2	2.33E+04	3.00E+04	2.29E+04	2.52E+04	2.73E+04	2.51E+04	2.00E+04	1.92E+04	2.26E+04	2.39E+04	2.10E+04	2.43E+04	2.13E-02	2.32E-01
MW0111694	1,2-Ethanediol	2.66E+04	2.94E+04	2.91E+04	2.54E+04	2.46E+04	1.84E+04	1.75E+04	2.36E+04	2.56E+04	1.93E+04	1.71E+04	2.12E+04	4.75E-02	3.05E-01
MW0007866	Mycophenolic acid	5.59E+03	5.86E+03	6.21E+03	7.08E+03	6.29E+03	7.34E+03	4.27E+03	4.84E+03	3.96E+03	3.82E+03	7.01E+03	4.46E+03	1.69E-02	4.36E-01
MW0130336	2,3',4,5'-Tetramethoxystilbene	6.06E+06	5.48E+06	5.77E+06	5.07E+06	5.45E+06	5.93E+06	2.48E+06	2.74E+06	3.35E+06	3.58E+06	3.29E+06	4.63E+06	2.48E-04	7.50E-01
MW0105712	L-Argininosuccinic acid	4.60E+04	5.96E+04	1.04E+05	5.55E+04	4.54E+04	2.62E+04	1.29E+05	7.58E+04	8.25E+04	1.10E+05	8.96E+04	5.32E+04	4.91E-02	-6.84E-01
MW0116031	(E,E)-Futoamide	8.31E+03	7.53E+03	8.05E+03	8.61E+03	8.03E+03	8.37E+03	2.57E+03	5.22E+03	4.09E+03	7.13E+03	5.96E+03	6.58E+03	7.79E-03	6.33E-01
MW0156613	Senkirkine	5.53E+03	6.05E+03	5.81E+03	6.86E+03	5.68E+03	5.72E+03	3.02E+03	2.13E+03	1.93E+03	2.24E+03	4.40E+03	4.44E+03	7.89E-04	9.73E-01
MW0152146	Latia luciferin	3.90E+04	3.66E+04	4.97E+04	3.44E+04	3.95E+04	3.67E+04	4.10E+03	2.77E+04	2.60E+04	2.66E+04	2.80E+04	2.96E+04	8.93E-03	7.31E-01
MW0012495	15-Palmitoylsolamin	1.49E+05	1.55E+05	6.96E+04	2.51E+04	1.21E+05	3.48E+04	4.22E+03	3.34E+03	1.71E+04	4.51E+04	3.89E+04	2.89E+04	2.96E-02	2.01E+00
MW0007249	Gliclazide	5.54E+04	5.03E+04	4.90E+04	5.39E+04	5.04E+04	5.44E+04	2.28E+04	2.43E+04	2.52E+04	2.67E+04	3.49E+04	3.72E+04	5.40E-05	8.74E-01
MW0123116	Biotin-XX-Hydrazide	1.07E+04	1.32E+04	2.16E+04	1.23E+04	1.05E+04	1.43E+04	6.50E+03	1.02E+04	7.95E+03	6.45E+03	8.80E+03	9.40E+03	1.90E-02	7.45E-01
MW0049148	Cyproterone	1.86E+04	1.39E+04	1.63E+04	1.41E+04	1.50E+04	1.80E+04	9.55E+03	8.77E+03	1.11E+04	6.95E+03	7.64E+03	7.84E+03	4.71E-05	8.84E-01
MW0005059	4-Hydroxy-3-methoxycinnamaldehyde	6.06E+03	6.34E+03	5.77E+03	5.87E+03	6.16E+03	6.52E+03	7.17E+03	6.64E+03	6.37E+03	6.63E+03	6.15E+03	6.95E+03	1.99E-02	-1.20E-01
MW0056777	(1aR,7aS,10aS,10bS)-1a,5-dimethyl-8-methylidene-2,3,6,7,7a,8,10a,10b-octahydrooxireno[9,10]cyclodeca[1,2-b]furan-9(1aH)-one	1.24E+03	9.28E+02	1.46E+03	1.21E+03	1.23E+03	1.26E+03	1.54E+03	1.55E+03	2.31E+03	1.95E+03	1.31E+03	1.87E+03	1.30E-02	-5.22E-01
MW0014037	3-hexanoyl-NBD Cholesterol	8.24E+02	1.02E+03	8.74E+02	9.72E+02	9.61E+02	6.71E+02	7.79E+03	1.14E+03	9.19E+03	8.39E+03	4.34E+03	4.18E+03	1.15E-02	-2.72E+00
MW0168478	2,6-Dichlorobenzamide	3.13E+03	1.87E+03	2.19E+03	2.01E+03	1.33E+03	5.03E+02	7.02E+03	5.44E+03	3.85E+03	7.07E+03	2.43E+03	3.22E+03	1.16E-02	-1.40E+00
MW0123807	Eicosapentaenoyl Serotonin	1.32E+04	1.30E+04	9.49E+03	1.51E+04	1.33E+04	1.26E+04	7.03E+03	3.46E+03	6.07E+03	9.03E+03	6.63E+03	9.85E+03	7.68E-04	8.65E-01
MW0002477	2-[(3R)-1-(2,2-diethoxyethyl)-3-[(4-methylphenyl)carbamoylamino]-2-oxoindol-3-yl]-N-(4-methylphenyl)acetamide	7.41E+03	5.26E+03	1.19E+04	1.18E+04	8.21E+03	7.47E+03	1.69E+03	2.42E+03	2.24E+03	1.75E+03	3.20E+03	7.68E+03	3.29E-03	1.46E+00
MEDP0245	Nicotinamide N-oxide	3.43E+03	3.74E+03	1.87E+03	9.14E+02	3.48E+03	4.75E+03	8.78E+03	2.26E+03	4.32E+03	5.47E+03	7.51E+03	6.46E+03	3.61E-02	-9.36E-01
MW0151726	1-O-Indol-3-ylacetyl-beta-D-glucose	1.58E+03	3.74E+03	2.96E+03	3.31E+03	3.56E+03	3.15E+03	1.28E+03	2.83E+03	2.26E+03	2.00E+03	9.22E+02	1.16E+03	1.36E-02	8.09E-01
MW0169068	Dihydrocapsaicin	1.02E+04	1.05E+04	1.16E+04	9.65E+03	9.49E+03	1.01E+04	6.17E+03	6.61E+03	5.41E+03	6.41E+03	5.32E+03	5.74E+03	1.04E-06	7.85E-01
MW0147956	Cycloprotobuxine C	1.32E+05	1.66E+05	1.27E+05	1.53E+05	1.54E+05	1.32E+05	1.16E+05	1.16E+05	1.28E+05	1.27E+05	1.29E+05	1.41E+05	4.04E-02	1.92E-01
MW0016293	Calcifediol	6.91E+03	7.12E+03	5.86E+03	9.03E+03	8.64E+03	1.17E+04	4.29E+03	3.01E+03	4.05E+03	2.54E+03	4.06E+03	6.42E+03	2.84E-03	1.01E+00
MW0111798	1-deoxy-D-xylulose 5-phosphate	9.86E+02	1.32E+03	1.20E+03	2.85E+03	2.91E+03	1.14E+03	3.85E+03	2.66E+03	3.49E+03	2.75E+03	2.45E+03	2.35E+03	2.47E-02	-7.56E-01
MW0146662	4-O-beta-D-mannopyranosyl-N-acetyl-D-glucosamine	1.40E+03	1.40E+03	2.31E+03	1.12E+03	9.27E+02	2.56E+03	1.20E+03	3.94E+03	2.40E+03	4.40E+03	5.93E+03	2.75E+03	4.48E-02	-1.08E+00
MEDL02684	Psoralidin	2.88E+04	2.64E+04	2.37E+04	2.21E+04	2.37E+04	2.29E+04	9.42E+02	1.58E+04	1.04E+04	1.37E+04	2.15E+04	1.73E+04	9.41E-03	8.91E-01
MW0008401	(5Z,8Z,11Z,14Z)-N-(4-hydroxyphenyl)icosa-5,8,11,14-tetraenamide	2.11E+04	3.23E+04	2.37E+04	9.29E+03	2.88E+04	2.25E+04	2.23E+04	8.23E+03	9.46E+03	1.07E+04	1.39E+04	1.09E+04	2.58E-02	8.68E-01
MW0052743	Ethyl tricosanoate	5.83E+05	5.64E+05	5.77E+05	5.86E+05	5.91E+05	5.90E+05	5.89E+05	6.07E+05	6.05E+05	6.13E+05	6.16E+05	6.08E+05	1.61E-03	-5.90E-02
FDATN00005	Bortezomib	2.52E+04	1.97E+04	2.23E+04	1.94E+04	2.09E+04	2.33E+04	1.40E+04	9.93E+03	1.62E+04	1.32E+04	1.60E+04	1.66E+04	3.13E-04	6.05E-01
MW0052581	Epomusenin B	1.03E+04	1.42E+04	1.25E+04	1.24E+04	1.72E+04	1.12E+04	1.35E+03	2.36E+03	2.24E+03	2.72E+03	4.71E+03	4.12E+03	2.99E-05	2.15E+00
MW0143561	5-amino-6-(D-ribitylamino)uracil	4.52E+03	4.99E+03	5.17E+03	5.13E+03	5.12E+03	4.69E+03	2.92E+03	2.64E+03	3.53E+03	4.20E+03	3.92E+03	4.07E+03	1.94E-03	4.78E-01
MW0103227	alpha-Pinene oxide	1.06E+04	1.01E+04	1.11E+04	1.10E+04	1.16E+04	1.09E+04	9.34E+03	1.01E+04	9.95E+03	1.00E+04	9.97E+03	9.93E+03	3.06E-03	1.41E-01
MW0114481	L-fucopyranose 1-phosphate	1.94E+03	1.59E+03	1.53E+03	1.80E+03	1.15E+03	2.83E+03	2.54E+03	2.35E+03	3.47E+03	3.21E+03	2.24E+03	1.73E+03	4.97E-02	-5.20E-01
MW0111016	Docosahexaenoyl Ethanolamide	3.28E+03	2.69E+03	8.26E+03	2.54E+03	2.82E+03	3.85E+03	5.96E+02	4.80E+02	8.50E+02	6.18E+02	8.28E+02	8.58E+02	1.57E-02	2.47E+00
MEDN1410	N-Palmitoylglycine	3.83E+05	4.73E+05	3.96E+05	4.44E+05	4.34E+05	4.04E+05	2.95E+05	3.33E+05	3.34E+05	3.62E+05	3.71E+05	3.70E+05	1.71E-03	2.96E-01
MW0063393	S-1 Methanandamide	3.66E+03	4.97E+03	4.59E+03	2.87E+03	6.18E+03	5.22E+03	3.60E+03	4.44E+03	1.53E+03	1.52E+03	4.31E+03	1.05E+03	4.43E-02	7.41E-01
MW0006241	Benzobicyclon	2.25E+03	1.98E+03	7.56E+02	1.94E+03	2.41E+03	2.40E+03	6.05E+02	8.81E+02	1.66E+03	7.42E+02	1.19E+03	1.52E+03	2.19E-02	8.29E-01
MW0014532	4-Methylhexanoic acid	4.39E+03	3.68E+03	5.33E+03	3.75E+03	4.77E+03	4.54E+03	4.01E+03	3.70E+03	3.17E+03	3.50E+03	3.14E+03	3.68E+03	1.73E-02	3.20E-01
MW0016182	Bexarotene	1.86E+05	1.79E+05	2.78E+05	2.28E+05	1.93E+05	2.29E+05	1.34E+05	8.32E+04	1.06E+05	1.08E+05	2.11E+05	1.24E+05	4.11E-03	7.57E-01
MW0009999	Tropicamide	3.93E+02	8.10E+02	6.51E+02	5.00E+02	6.97E+02	5.76E+02	8.92E+02	1.03E+03	9.93E+02	8.44E+02	7.96E+02	1.12E+03	1.56E-03	-6.44E-01
MW0004631	p-Aminobenzoic acid	6.71E+02	4.36E+02	1.24E+03	1.02E+03	8.79E+02	1.08E+03	1.96E+03	1.31E+03	9.20E+02	1.62E+03	1.60E+03	9.44E+02	3.69E-02	-6.50E-01
MW0053883	Hericenone D	1.74E+04	2.47E+04	2.21E+04	1.76E+04	1.93E+04	1.79E+04	1.72E+03	5.71E+03	6.75E+03	3.81E+03	1.08E+04	9.24E+03	2.60E-05	1.65E+00
MW0169538	N-dodecanoyl-L-Homoserine lactone	1.61E+04	2.12E+04	1.47E+04	1.92E+04	2.07E+04	2.01E+04	1.27E+04	1.36E+04	1.44E+04	1.42E+04	1.54E+04	1.64E+04	9.38E-03	3.70E-01
MW0063597	Sorbitan oleate	2.23E+04	3.73E+04	3.43E+04	2.94E+04	3.49E+04	3.18E+04	8.85E+03	1.04E+04	1.25E+04	1.14E+04	1.95E+04	1.94E+04	1.04E-04	1.21E+00
MW0001051	1-(2-(3-(4-Methoxyphenyl)propoxy)-4-methoxyphenylethyl)-1H-imidazole hydrochloride	4.25E+03	6.54E+03	5.20E+03	3.93E+03	9.14E+03	5.07E+03	1.48E+03	2.88E+03	3.94E+03	3.66E+03	3.26E+03	4.23E+03	2.58E-02	8.12E-01
MW0006079	Arvanil	3.54E+03	4.32E+03	8.39E+03	4.63E+03	3.97E+03	1.35E+03	7.62E+02	1.00E+03	7.28E+02	2.17E+03	7.58E+02	1.73E+03	1.80E-02	1.87E+00
MW0152141	Latanoprost(free acid)-d4	1.09E+05	3.74E+04	1.16E+05	7.34E+04	8.32E+04	9.58E+04	7.57E+04	2.78E+04	1.85E+04	3.56E+04	4.05E+04	4.76E+04	1.15E-02	1.07E+00
MW0062178	Pristanic acid	3.46E+03	2.85E+03	2.46E+03	3.22E+03	2.80E+03	3.46E+03	2.86E+03	2.21E+03	2.28E+03	2.27E+03	2.34E+03	2.48E+03	1.03E-02	3.37E-01
MW0002174	2,3-Dioxo-6-nitro-7-sulfamoylbenzo(f)quinoxaline	3.66E+03	4.98E+03	5.00E+03	3.95E+03	5.81E+03	3.53E+03	1.01E+04	7.05E+03	7.29E+03	5.48E+03	5.88E+03	6.97E+03	8.71E-03	-6.68E-01
MW0063327	Retinal	3.44E+03	1.20E+04	7.03E+03	7.51E+03	3.36E+03	8.30E+03	2.88E+03	1.18E+03	3.32E+03	2.45E+03	3.88E+03	3.83E+03	2.77E-02	1.25E+00
MW0006750	Dexmedetomidine	1.64E+03	3.09E+03	2.06E+03	1.72E+03	2.16E+03	1.96E+03	8.06E+02	1.25E+03	1.16E+03	9.46E+02	1.21E+03	1.03E+03	3.44E-03	9.81E-01
MW0114340	Lauric aldehyde	1.97E+03	2.74E+03	1.86E+03	2.54E+03	2.49E+03	2.67E+03	1.74E+03	1.78E+03	1.09E+03	1.25E+03	2.04E+03	1.62E+03	3.55E-03	5.87E-01
MW0111290	Stearoylethanolamide	2.34E+03	1.16E+03	2.64E+03	1.46E+03	1.75E+03	2.33E+03	3.50E+03	3.41E+03	1.61E+03	4.84E+03	4.01E+03	5.31E+03	1.62E-02	-9.57E-01
MW0015651	all-trans-Carophyll yellow	5.57E+05	6.09E+05	4.99E+05	6.12E+05	6.54E+05	6.60E+05	3.52E+05	3.56E+05	3.47E+05	3.60E+05	3.97E+05	4.91E+05	8.67E-05	6.40E-01
MW0126314	Pyridine	4.69E+04	6.03E+04	5.24E+04	5.48E+04	4.95E+04	5.04E+04	7.10E+04	6.18E+04	5.15E+04	6.54E+04	5.92E+04	6.41E+04	1.58E-02	-2.47E-01
MW0111227	N-Nitrosomethylethylamine	6.74E+03	6.01E+03	9.45E+03	6.42E+03	9.46E+03	8.01E+03	1.40E+04	8.73E+03	1.06E+04	9.10E+03	9.77E+03	1.04E+04	2.09E-02	-4.42E-01
MW0153811	Methyl farnesoate	2.07E+03	1.63E+03	2.25E+03	1.57E+03	1.77E+03	2.85E+03	1.35E+03	6.99E+02	1.21E+03	1.23E+03	7.93E+02	9.70E+02	2.54E-03	9.57E-01
MW0011183	(3beta,22E,24R)-Ergosta-4,6,8(14),22-tetraen-3-ol	2.36E+04	1.62E+04	2.72E+04	1.36E+04	2.67E+04	2.00E+04	2.13E+03	4.66E+03	3.51E+03	6.48E+03	9.57E+03	1.53E+04	8.57E-04	1.61E+00
MW0006091	Atipamezole	2.34E+03	2.57E+03	3.77E+03	3.47E+03	3.06E+03	1.94E+03	6.37E+03	4.57E+03	3.84E+03	4.19E+03	8.23E+03	4.05E+03	1.96E-02	-8.66E-01
MW0009241	Octyl gallate	3.26E+04	3.75E+04	2.84E+04	2.86E+04	2.69E+04	2.56E+04	2.11E+04	2.72E+04	2.48E+04	2.51E+04	2.23E+04	2.25E+04	1.78E-02	3.30E-01
MW0138954	Methyl cinnamate	8.28E+04	7.61E+04	6.91E+04	7.34E+04	7.36E+04	7.68E+04	6.01E+04	7.13E+04	6.21E+04	6.35E+04	7.00E+04	6.59E+04	3.69E-03	2.01E-01
MW0016201	Bis(2-ethylhexyl) adipate	3.59E+04	6.32E+04	2.76E+04	3.03E+04	2.93E+04	4.08E+04	3.60E+04	9.76E+03	8.33E+03	2.21E+04	2.38E+04	1.76E+04	2.53E-02	9.48E-01
MW0147031	calyculin A	3.45E+03	2.53E+03	1.78E+03	1.04E+03	1.11E+03	3.49E+03	1.04E+04	1.42E+04	5.85E+03	8.83E+03	1.77E+04	6.06E+03	6.70E-03	-2.23E+00
MW0139231	Pachyrrhizin	1.19E+05	1.09E+05	9.75E+04	1.00E+05	9.67E+04	1.20E+05	6.16E+04	7.59E+04	8.09E+04	8.47E+04	6.98E+04	8.49E+04	3.32E-04	4.88E-01
MW0107655	DL-Arginine	3.54E+05	3.75E+05	4.62E+05	4.94E+05	2.71E+05	2.40E+05	6.02E+05	4.60E+05	4.75E+05	5.17E+05	5.49E+05	3.61E+05	3.81E-02	-4.33E-01
MW0110038	TRIPHENYL PHOSPHATE	1.18E+04	1.34E+04	1.24E+04	1.25E+04	1.39E+04	1.33E+04	9.03E+03	9.16E+03	1.04E+04	1.04E+04	1.07E+04	1.14E+04	2.77E-04	3.41E-01
MW0110917	N-(2-hydroxyethyl)icosanamide	4.35E+05	5.31E+05	4.32E+05	4.96E+05	4.84E+05	4.29E+05	3.88E+05	3.93E+05	4.23E+05	4.35E+05	4.24E+05	4.47E+05	3.68E-02	1.62E-01
MEDP2235	7-[(1S,2R,3R)-3-hydroxy-5-oxo-2-(3-oxooct-1-enyl)cyclopentyl]heptanoic acid	4.34E+04	4.27E+04	4.73E+04	2.24E+04	6.14E+04	9.18E+04	5.55E+04	7.99E+04	9.31E+04	8.52E+04	1.17E+05	6.06E+04	4.47E-02	-6.69E-01
MW0126557	Simvastatin	5.20E+03	9.53E+03	7.12E+03	1.33E+04	4.77E+03	1.44E+04	3.93E+03	2.04E+03	1.95E+03	3.85E+03	3.99E+03	6.24E+03	2.15E-02	1.30E+00
MW0131362	3-(4-Hydroxyphenyl)chroman-7-ol	3.73E+04	5.66E+04	6.17E+04	3.48E+04	4.95E+04	6.78E+04	3.05E+04	3.42E+04	3.22E+04	3.44E+04	3.44E+04	5.30E+04	4.72E-02	4.92E-01
MEDL02434	Diethyl glutarate	3.18E+03	2.61E+03	4.44E+03	2.73E+03	2.99E+03	3.79E+03	2.45E+03	2.99E+03	2.40E+03	2.30E+03	2.75E+03	2.32E+03	4.63E-02	3.76E-01
MW0137585	DL-Carbidopa	5.54E+03	6.64E+03	8.02E+03	7.13E+03	9.20E+03	5.81E+03	8.24E+03	1.12E+04	7.24E+03	1.49E+04	1.23E+04	1.19E+04	1.79E-02	-6.36E-01
MW0168474	6'-Methoxycinchonan-9-ol	6.68E+04	5.68E+04	7.29E+04	6.48E+04	6.42E+04	5.29E+04	2.62E+04	4.29E+04	4.11E+04	5.13E+04	4.28E+04	5.22E+04	2.06E-03	5.61E-01
MW0110063	Trp-His	2.32E+03	1.97E+03	3.31E+03	2.87E+03	2.32E+03	1.99E+03	3.43E+03	2.94E+03	3.04E+03	3.74E+03	2.61E+03	2.93E+03	3.83E-02	-3.39E-01
MEDP1371	Carnitine C23:5	9.31E+03	7.40E+03	6.86E+03	6.32E+03	6.11E+03	6.09E+03	5.14E+03	5.40E+03	4.01E+03	4.39E+03	5.63E+03	6.35E+03	1.41E-02	4.45E-01
MW0009338	Parecoxib	4.34E+04	4.89E+04	6.72E+04	4.89E+04	5.90E+04	5.41E+04	7.08E+04	8.31E+04	7.52E+04	4.68E+04	6.55E+04	6.45E+04	4.68E-02	-3.36E-01
MW0142235	2-Amino-6-methoxypurine	5.45E+03	8.83E+03	4.23E+03	4.34E+03	1.43E+04	5.06E+03	1.95E+04	1.65E+04	2.01E+04	1.24E+04	9.61E+03	1.19E+04	7.79E-03	-1.09E+00
FDATN00871	Milbemycin Oxime	1.01E+05	1.02E+05	1.17E+05	1.02E+05	1.21E+05	1.00E+05	7.78E+04	9.04E+04	1.08E+05	1.01E+05	7.40E+04	9.16E+04	3.11E-02	2.44E-01
MW0153022	Lys-Ile-Val-Lys	2.65E+04	3.23E+04	3.07E+04	2.78E+04	2.85E+04	2.89E+04	2.37E+04	2.21E+04	2.26E+04	1.97E+04	2.62E+04	2.88E+04	8.88E-03	2.88E-01
MW0119311	3-[1-[3-(Dimethylamino)propyl]-5-methoxy-1H-indol-3-yl]-4-(1H-indol-3-yl)-1H-pyrrole-2,5-dione	4.93E+03	9.19E+03	1.25E+04	9.31E+03	8.12E+03	7.22E+03	4.15E+03	4.71E+03	4.66E+03	5.93E+03	6.53E+03	7.42E+03	3.47E-02	6.19E-01
MW0156654	Ser-Arg-Tyr-Glu	3.82E+04	7.32E+04	3.68E+04	4.96E+04	4.53E+04	4.47E+04	1.68E+04	1.31E+04	8.87E+03	2.09E+04	2.52E+04	2.57E+04	1.53E-03	1.38E+00
MW0158906	Val-Arg-Val	2.16E+04	2.53E+04	2.22E+04	2.44E+04	2.11E+04	2.46E+04	1.69E+04	1.81E+04	2.06E+04	1.58E+04	1.73E+04	2.16E+04	2.33E-03	3.37E-01
MW0104741	2-Ethylhexyl diphenyl phosphate	4.58E+04	4.77E+04	4.35E+04	4.85E+04	4.55E+04	5.27E+04	2.39E+04	2.19E+04	2.47E+04	2.45E+04	3.63E+04	3.57E+04	2.39E-04	7.65E-01
MW0150853	His-Asn-Ile	3.22E+04	3.75E+04	3.11E+04	4.38E+04	3.62E+04	3.61E+04	1.80E+04	2.08E+04	1.70E+04	2.14E+04	2.51E+04	2.83E+04	2.06E-04	7.31E-01
MW0155765	Pro-Ala-His	3.29E+04	2.99E+04	2.83E+04	3.19E+04	3.09E+04	3.07E+04	1.84E+04	1.58E+04	1.96E+04	1.83E+04	2.00E+04	2.01E+04	1.39E-07	7.18E-01
MW0149772	Gln-Phe-Asp	2.74E+04	2.34E+04	2.30E+04	2.72E+04	2.57E+04	1.94E+04	1.87E+04	1.50E+04	1.69E+04	1.65E+04	2.02E+04	2.01E+04	2.22E-03	4.43E-01
MW0109640	Ser-Tyr-Arg	9.78E+05	1.03E+06	1.04E+06	1.08E+06	1.01E+06	1.02E+06	5.77E+05	5.53E+05	6.25E+05	6.07E+05	7.40E+05	8.00E+05	9.16E-05	6.59E-01
MW0150832	His-Arg-Asn	2.11E+05	2.20E+05	2.21E+05	2.30E+05	2.14E+05	2.14E+05	1.22E+05	1.18E+05	1.22E+05	1.28E+05	1.55E+05	1.68E+05	8.50E-05	6.91E-01
MW0158503	Tyr-Ile-Lys-Lys	6.60E+03	2.77E+04	1.72E+04	2.21E+04	7.71E+03	2.38E+04	8.05E+03	3.81E+03	4.85E+03	5.17E+03	7.94E+03	1.38E+04	3.40E-02	1.27E+00
MW0145393	Arg-Ile-Ile	1.07E+04	1.21E+04	1.05E+04	1.35E+04	1.07E+04	1.12E+04	6.36E+03	5.97E+03	7.28E+03	5.22E+03	6.68E+03	1.17E+04	4.40E-03	6.70E-01
MW0158154	Trp-Gly-His	2.89E+03	3.67E+03	3.94E+03	2.03E+03	2.53E+03	2.96E+03	1.37E+03	2.06E+03	2.61E+03	2.14E+03	1.52E+03	2.62E+03	2.64E-02	5.48E-01
MW0104379	2,2,4-Trimethyl-1,3-pentanediol diisobutyrate	5.57E+04	6.54E+04	6.68E+04	6.94E+04	4.78E+04	5.95E+04	3.85E+04	4.02E+04	4.33E+04	4.05E+04	4.49E+04	5.65E+04	2.98E-03	4.67E-01
MW0150185	Glu-Tyr-Asn-Lys	9.97E+04	2.07E+05	1.06E+05	1.32E+05	1.40E+05	1.26E+05	4.72E+04	3.78E+04	2.71E+04	5.82E+04	6.43E+04	6.95E+04	1.83E-03	1.42E+00
MW0123749	NSC250429	2.82E+04	3.44E+04	3.53E+04	3.79E+04	2.72E+04	3.23E+04	1.55E+04	1.44E+04	1.13E+04	1.44E+04	2.28E+04	2.23E+04	1.13E-04	9.56E-01
MW0149665	Gln-Gln-Gln-Glu-Gln	1.73E+04	2.35E+04	1.84E+04	1.70E+04	2.01E+04	1.92E+04	9.12E+03	8.62E+03	8.74E+03	9.77E+03	1.37E+04	1.30E+04	6.42E-05	8.76E-01
MW0012982	LPC(15:0/0:0)	2.34E+04	2.31E+04	3.48E+04	2.75E+04	1.88E+04	3.13E+04	1.70E+04	1.84E+04	2.34E+04	1.28E+04	2.06E+04	1.88E+04	2.12E-02	5.18E-01
MW0155436	Phe4Cl-TyrMe-OH	2.67E+04	2.87E+04	2.40E+04	2.35E+04	2.86E+04	3.09E+04	1.18E+04	1.27E+04	1.41E+04	1.29E+04	1.54E+04	2.34E+04	3.29E-04	8.46E-01
MW0158578	Tyr-Phe-Thr-Lys	3.68E+04	3.55E+04	4.53E+04	3.09E+04	2.66E+04	2.37E+04	1.92E+04	2.04E+04	1.88E+04	2.06E+04	2.12E+04	2.65E+04	1.11E-02	6.50E-01
MW0157795	Thr-Ser-Asn	7.78E+04	7.96E+04	8.71E+04	7.29E+04	9.70E+04	9.79E+04	6.44E+04	6.80E+04	7.16E+04	9.07E+04	6.83E+04	7.11E+04	4.63E-02	2.39E-01
MW0051263	1,2-Dioctanoyl-sn-glycerol	8.39E+03	1.23E+04	9.86E+03	9.80E+03	1.15E+04	1.08E+04	6.93E+03	5.58E+03	8.28E+03	6.40E+03	6.40E+03	8.11E+03	7.41E-04	5.86E-01
MW0143854	6k-PGF1d4	1.04E+04	1.14E+04	1.04E+04	1.24E+04	1.02E+04	1.10E+04	5.28E+03	5.79E+03	5.72E+03	5.61E+03	6.77E+03	1.14E+04	5.58E-03	6.96E-01
MW0124143	Fluphenazine sulfoxide	2.28E+05	3.19E+05	2.86E+05	2.22E+05	2.85E+05	2.48E+05	1.42E+05	1.94E+05	1.95E+05	2.09E+05	2.18E+05	2.11E+05	5.32E-03	4.40E-01
MW0124943	(1-(5-Chloropentyl)-1H-indol-3-yl)(naphthalen-1-yl)methanone	4.95E+03	6.01E+03	6.13E+03	5.35E+03	6.24E+03	6.13E+03	1.71E+03	5.15E+03	2.20E+03	5.46E+03	3.59E+03	4.90E+03	2.85E-02	5.97E-01
MW0144755	Ala-Thr-Tyr-Lys	9.25E+03	9.87E+03	1.46E+04	8.78E+03	9.75E+03	1.28E+04	2.69E+03	4.83E+03	5.64E+03	2.81E+03	7.58E+03	5.60E+03	6.84E-04	1.16E+00
MW0153010	Lys-Ile-Glu-Arg	6.18E+04	4.70E+04	7.72E+04	6.80E+04	4.57E+04	4.09E+04	2.03E+04	1.12E+04	1.76E+04	2.07E+04	3.25E+04	4.42E+04	1.87E-03	1.22E+00
MW0050103	1,2-Dioleoyl-sn-glycerol	3.53E+04	3.78E+04	3.66E+04	3.83E+04	3.55E+04	3.61E+04	1.11E+04	1.07E+04	9.07E+03	4.17E+03	2.74E+04	2.25E+04	1.44E-03	1.37E+00
MW0155401	Phe-Val-Asp-Lys	1.16E+04	3.91E+03	1.52E+04	1.02E+04	9.03E+03	1.30E+04	2.74E+03	3.65E+03	6.63E+03	2.15E+03	6.65E+03	4.11E+03	9.39E-03	1.28E+00
MW0145823	Asn-Lys-Arg-Asp	7.94E+03	7.17E+03	1.17E+04	9.73E+03	1.73E+04	1.07E+04	3.61E+03	5.47E+03	5.92E+03	3.51E+03	7.13E+03	5.23E+03	1.09E-02	1.06E+00
MW0124789	Meptazinol	3.29E+04	2.93E+04	3.01E+04	3.21E+04	3.28E+04	3.25E+04	2.71E+04	2.49E+04	2.65E+04	2.84E+04	2.78E+04	3.13E+04	5.11E-03	1.92E-01
MW0015052	(10R,13S,17S)-10,13-Dimethyl-3,6-dioxo-2,3,6,7,8,9,10, 11,12,13,14,15,16,17-tetradecahydro-1H-cyclopenta[a]phenanthren-17-yl heptanoate	1.38E+04	1.75E+04	7.92E+03	1.41E+04	7.16E+03	1.04E+04	4.64E+03	5.61E+03	6.14E+03	8.04E+03	9.92E+03	9.90E+03	4.57E-02	6.82E-01
MW0110858	5(6)-EpETrE-EA	9.62E+02	1.84E+03	1.34E+03	1.23E+03	1.06E+03	8.43E+02	1.56E+03	2.19E+03	1.92E+03	2.04E+03	2.94E+03	1.94E+03	4.48E-03	-7.90E-01
MW0146271	Asp-Thr-Gln-Arg	6.93E+03	9.67E+03	1.09E+04	6.32E+03	5.82E+03	6.12E+03	6.08E+03	1.62E+03	2.83E+03	7.09E+03	2.08E+03	2.50E+03	1.18E-02	1.04E+00
MW0155209	Phe-His-His	4.88E+04	6.42E+04	5.88E+04	4.54E+04	5.49E+04	5.44E+04	3.43E+04	3.86E+04	4.97E+04	4.16E+04	3.39E+04	4.07E+04	2.55E-03	4.51E-01
MW0012405	15(S)-Fluprostenol	5.78E+03	6.65E+03	6.04E+03	6.06E+03	6.33E+03	5.12E+03	3.13E+03	3.59E+03	3.42E+03	3.38E+03	3.96E+03	4.69E+03	2.44E-05	6.98E-01
MW0143472	5-CHOLESTAN-3-OL-6-ONE	1.61E+07	1.59E+07	1.60E+07	1.60E+07	1.61E+07	1.56E+07	1.62E+07	1.65E+07	1.60E+07	1.62E+07	1.69E+07	1.72E+07	3.64E-02	-4.84E-02
MW0159068	Val-Leu-Leu-Ser-Cys	9.39E+03	1.11E+04	1.06E+04	1.19E+04	9.21E+03	8.69E+03	5.13E+03	5.95E+03	5.73E+03	4.22E+03	8.47E+03	8.56E+03	2.09E-03	6.79E-01
MW0145287	Arg-Asn-Val-Arg	2.44E+05	1.93E+05	2.87E+05	2.46E+05	1.75E+05	1.68E+05	9.97E+04	6.49E+04	2.83E+04	7.40E+04	2.56E+05	1.71E+05	3.01E-02	9.22E-01
MW0145573	Arg-Val-Ser-Leu-Asp	4.57E+03	1.37E+04	5.38E+03	6.41E+03	6.63E+03	3.99E+03	1.38E+03	2.10E+03	1.30E+03	4.44E+03	1.91E+03	1.66E+03	2.18E-02	1.67E+00
MW0151015	His-Lys-Leu-Val-Val	6.10E+03	2.52E+04	1.64E+04	1.81E+04	7.21E+03	2.10E+04	6.80E+03	4.74E+03	4.84E+03	4.51E+03	7.38E+03	1.40E+04	3.97E-02	1.15E+00
MW0153550	Met-Glu-Ser	2.07E+05	2.13E+05	1.82E+05	1.91E+05	2.05E+05	2.08E+05	5.96E+04	8.01E+04	7.96E+04	9.21E+04	1.10E+05	1.32E+05	2.78E-05	1.13E+00
MW0152411	Leu-Lys-Ala-Val-Val	5.12E+03	9.54E+03	4.51E+03	4.07E+03	1.75E+04	9.02E+03	2.06E+03	2.00E+03	3.23E+03	6.74E+02	6.12E+03	3.56E+03	4.93E-02	1.50E+00
MW0148636	DMABA-d10 NHS ester	1.72E+04	1.99E+04	1.66E+04	1.65E+04	1.64E+04	1.75E+04	1.63E+04	1.50E+04	1.47E+04	1.41E+04	1.50E+04	1.37E+04	3.76E-03	2.28E-01
MW0155789	Pro-Asn-Ala	5.69E+05	6.75E+05	8.28E+05	7.21E+05	8.05E+05	7.77E+05	7.64E+05	9.61E+05	7.05E+05	9.08E+05	8.71E+05	9.27E+05	4.93E-02	-2.31E-01
MW0011795	1-(1Z-octadecenyl)-sn-glycero-3-phosphocholine	3.80E+03	4.42E+03	6.74E+03	8.06E+03	8.20E+03	3.55E+03	9.90E+02	1.15E+03	1.15E+03	1.62E+03	3.13E+03	6.59E+03	2.25E-02	1.25E+00
MW0153149	Lys-Thr-Glu-Lys-Ala	3.61E+04	6.05E+04	2.93E+04	3.82E+04	4.10E+04	3.64E+04	3.24E+04	2.17E+04	1.51E+04	2.93E+04	2.89E+04	2.80E+04	2.16E-02	6.35E-01
MW0008480	N'-(5-chloro-2-hydroxyphenyl)-N-octylpropanediamide	1.50E+05	1.44E+05	1.41E+05	1.45E+05	1.61E+05	1.65E+05	9.07E+04	8.34E+04	1.03E+05	9.93E+04	1.02E+05	1.10E+05	2.36E-06	6.25E-01
MW0111077	Histidinol	2.43E+03	2.56E+03	5.10E+03	2.36E+03	2.28E+03	1.11E+03	5.23E+03	8.74E+03	8.46E+03	5.67E+03	6.41E+03	6.47E+03	3.88E-04	-1.37E+00
MW0001049	1-(1-Propanoylpiperidin-4-yl)-3-[4-(trifluoromethoxy)phenyl]urea	1.04E+04	8.92E+03	8.76E+03	8.90E+03	9.71E+03	1.05E+04	4.13E+03	4.16E+03	4.48E+03	4.89E+03	6.25E+03	6.51E+03	1.34E-05	9.12E-01
MW0015472	9-nitro-9E-octadecenoic acid	7.59E+03	8.24E+03	6.79E+03	7.38E+03	6.80E+03	5.94E+03	5.65E+03	2.30E+03	1.94E+03	4.99E+03	4.21E+03	3.97E+03	1.48E-03	8.89E-01
MW0149931	Glu-Asn-Ile-Ile-Asp	1.76E+04	1.82E+04	1.72E+04	1.29E+04	1.25E+04	1.16E+04	2.89E+03	3.02E+03	4.54E+03	2.82E+03	6.83E+03	8.38E+03	7.50E-05	1.66E+00
MW0150931	His-Glu-Tyr-Lys	1.62E+03	3.39E+03	1.85E+03	1.71E+03	1.69E+03	2.86E+03	9.72E+02	7.16E+02	6.86E+02	5.91E+02	5.28E+02	1.11E+03	4.59E-03	1.51E+00
MW0157732	Thr-Lys-Met-Val-Glu	1.95E+04	2.78E+04	9.79E+03	3.33E+04	1.93E+04	1.87E+04	1.10E+04	1.29E+04	6.90E+03	6.51E+03	1.11E+04	2.15E+04	3.87E-02	8.77E-01
MW0145473	Arg-Phe-Val	3.59E+03	6.15E+03	1.63E+03	6.51E+03	3.86E+03	5.45E+03	1.42E+03	2.89E+03	1.50E+03	2.84E+03	7.83E+02	1.00E+03	1.22E-02	1.38E+00
MW0150216	Glu-Val-Phe-Asp-Glu	3.79E+03	2.85E+03	1.67E+03	2.67E+03	1.92E+03	2.70E+03	1.37E+03	5.90E+02	1.24E+03	5.76E+02	7.12E+02	9.68E+02	1.55E-03	1.52E+00
MW0152307	Leu-Glu-Ala-Ile-Asn	9.83E+03	8.51E+03	1.17E+04	8.48E+03	7.88E+03	6.58E+03	4.48E+03	6.82E+03	5.93E+03	3.96E+03	4.42E+03	7.51E+03	5.46E-03	6.77E-01
MW0145547	Arg-Tyr-Met	1.28E+04	1.47E+04	1.16E+04	8.26E+03	1.75E+04	1.65E+04	4.49E+03	4.37E+03	6.53E+03	8.79E+03	2.81E+03	1.05E+04	2.70E-03	1.12E+00
MW0159076	Val-Leu-Ser-Pro-Ala	3.34E+04	2.53E+04	4.43E+04	2.68E+04	2.52E+04	3.66E+04	1.84E+04	2.03E+04	2.94E+04	1.47E+04	2.22E+04	1.91E+04	1.51E-02	6.27E-01
MW0153019	Lys-Ile-Trp	6.68E+03	1.83E+04	1.37E+04	2.27E+04	6.59E+03	2.30E+04	6.62E+03	3.04E+03	3.46E+03	4.75E+03	6.96E+03	1.13E+04	2.85E-02	1.33E+00
MW0106254	Cys-Glu-Arg	1.66E+03	1.03E+03	2.24E+03	1.50E+03	1.67E+03	1.90E+03	1.51E+03	9.45E+02	7.88E+02	1.13E+03	1.65E+03	7.37E+02	3.83E-02	5.64E-01
MW0145834	Asn-Lys-Phe	1.01E+04	1.21E+04	1.58E+04	1.40E+04	1.27E+04	1.26E+04	9.31E+03	4.17E+03	7.66E+03	9.88E+03	1.03E+04	1.02E+04	6.70E-03	5.85E-01
MW0107825	Leukotriene D4 methyl ester	3.27E+03	4.67E+03	3.69E+03	4.24E+03	4.33E+03	4.27E+03	1.73E+03	1.57E+03	8.72E+02	1.18E+03	3.75E+03	3.34E+03	7.11E-03	9.75E-01
MW0145390	Arg-Ile-Glu-Asp	1.46E+04	2.87E+04	1.39E+04	1.83E+04	1.83E+04	1.64E+04	1.26E+04	9.63E+03	6.22E+03	1.40E+04	1.31E+04	1.24E+04	2.37E-02	6.97E-01
MW0155930	Pro-Lys-Lys-Val-Gly	4.32E+03	1.12E+03	1.67E+03	1.51E+03	9.14E+02	7.26E+02	3.67E+03	1.01E+04	3.77E+03	3.63E+03	6.78E+03	2.54E+03	3.29E-02	-1.57E+00
MW0145807	Asn-Leu-Glu-Ala-Ile	2.57E+03	5.67E+02	1.56E+03	1.31E+03	3.18E+03	7.54E+02	4.42E+03	8.24E+03	2.76E+03	1.21E+03	6.85E+03	3.64E+03	4.36E-02	-1.45E+00
MW0056906	1-Palmitoyl-2-docosahexaenoyl-sn-glycero-3-phosphocholine	1.55E+04	1.28E+04	1.50E+04	1.47E+04	2.00E+04	1.85E+04	2.48E+04	3.56E+04	1.02E+05	3.50E+04	4.90E+04	4.15E+04	3.68E-02	-1.58E+00
MW0146018	Asp-Arg-Asn-Lys	4.28E+04	7.76E+04	3.76E+04	4.88E+04	5.00E+04	4.62E+04	3.59E+04	2.80E+04	1.95E+04	3.81E+04	3.57E+04	3.79E+04	2.51E-02	6.36E-01
MW0144624	Ala-Ile-Trp	4.12E+04	3.83E+04	3.40E+04	3.59E+04	4.13E+04	3.99E+04	2.67E+04	3.19E+04	3.36E+04	3.17E+04	3.53E+04	3.61E+04	9.47E-03	2.40E-01
MW0009952	Ultram	3.77E+03	4.43E+03	5.74E+03	3.27E+03	3.32E+03	3.36E+03	2.51E+03	2.94E+03	2.85E+03	2.44E+03	3.14E+03	2.79E+03	2.72E-02	5.19E-01
MW0062187	Progesterone 3-biotin	4.46E+03	9.00E+03	7.44E+03	4.91E+03	5.73E+03	7.72E+03	4.42E+04	4.89E+04	4.20E+04	2.70E+04	2.46E+04	1.90E+04	2.42E-03	-2.39E+00
MW0151450	Ile-His-Glu	1.87E+04	2.02E+04	2.33E+04	1.64E+04	1.92E+04	1.91E+04	1.31E+04	1.38E+04	1.44E+04	2.03E+04	1.45E+04	1.21E+04	1.03E-02	4.06E-01
MW0158581	Tyr-Phe-Val-Arg	6.19E+03	7.12E+03	1.01E+04	8.83E+03	6.36E+03	6.00E+03	3.92E+03	6.16E+03	6.87E+03	3.82E+03	6.01E+03	5.12E+03	3.43E-02	4.85E-01
MW0006068	ANTIMYCIN A(A1 shown)	3.82E+04	3.20E+04	5.65E+04	3.28E+04	4.64E+04	2.84E+04	1.71E+03	7.43E+02	2.47E+03	3.34E+03	7.80E+03	6.75E+03	2.80E-04	3.36E+00
MW0153631	Met-Phe-His	7.67E+03	8.17E+03	1.08E+04	9.94E+03	9.30E+03	7.98E+03	4.01E+03	2.99E+03	3.37E+03	4.13E+03	6.36E+03	1.88E+03	7.80E-05	1.24E+00
MW0151660	Ile-Val-Tyr-Lys	1.50E+04	1.70E+04	1.44E+04	1.32E+04	1.40E+04	1.40E+04	1.22E+04	1.28E+04	1.28E+04	1.01E+04	1.47E+04	1.24E+04	2.56E-02	2.25E-01
MW0158273	Trp-Tyr-Gln	1.75E+03	1.43E+03	1.62E+03	2.14E+03	1.61E+03	1.99E+03	4.25E+02	3.66E+02	4.88E+02	6.16E+02	1.06E+03	4.77E+02	1.22E-05	1.62E+00
MW0145344	Arg-Glu-Gln	3.50E+03	3.85E+03	3.58E+03	2.93E+03	3.13E+03	4.17E+03	3.10E+03	1.44E+03	1.50E+03	1.67E+03	2.49E+03	2.52E+03	2.46E-03	7.33E-01
MW0155222	Phe-Ile-Asp-Leu-Asn	1.18E+05	1.03E+05	1.94E+05	1.04E+05	1.35E+05	9.06E+04	2.96E+03	1.07E+04	6.36E+04	6.11E+04	1.04E+04	6.63E+04	1.35E-03	1.79E+00
MW0011927	1,2-Distearoyl-sn-glycero-3-phosphocholine	6.66E+03	7.12E+03	1.21E+04	8.92E+03	1.02E+04	1.03E+04	5.78E+04	7.72E+04	5.13E+04	3.81E+04	1.65E+04	1.46E+04	2.04E-02	-2.21E+00
MW0150950	His-Gly-Val-Asp-Lys	3.02E+04	3.30E+04	3.32E+04	3.12E+04	3.44E+04	3.30E+04	2.66E+04	2.70E+04	2.87E+04	2.56E+04	2.98E+04	2.59E+04	1.88E-04	2.54E-01
MW0156800	Ser-Ile-Lys-Gly-Lys	5.00E+03	4.68E+03	7.61E+03	6.92E+03	7.18E+03	6.62E+03	1.11E+04	1.72E+04	8.71E+03	6.11E+03	2.08E+04	1.73E+04	2.69E-02	-1.09E+00
MW0016016	(2S,4S)-1-Acetoxy-16-heptadecene-2,4-diol	3.69E+03	4.53E+03	2.90E+03	4.64E+03	2.80E+03	3.50E+03	2.25E+03	2.02E+03	1.80E+03	2.75E+03	2.24E+03	3.34E+03	9.87E-03	6.15E-01
MW0062495	1-(9Z-octadecenoyl)-sn-glycero-3-phosphoserine	2.13E+04	1.89E+04	2.18E+04	1.74E+04	3.12E+04	2.17E+04	3.26E+03	1.49E+04	1.51E+04	1.77E+04	1.95E+04	1.55E+04	3.09E-02	6.20E-01
MW0108413	N-Phenethylacetamide	2.76E+03	2.31E+03	2.54E+03	2.61E+03	2.67E+03	2.77E+03	2.50E+03	2.13E+03	1.24E+03	2.31E+03	2.03E+03	1.57E+03	1.86E-02	4.10E-01
MW0141158	1,3-dihydroxy-N-methylacridone	1.32E+04	1.28E+04	1.11E+04	1.40E+04	1.30E+04	1.35E+04	1.17E+04	1.00E+04	1.20E+04	1.25E+04	9.41E+03	1.04E+04	1.41E-02	2.32E-01
MW0141627	17-phenoxy trinor Prostaglandin F2 isopropyl ester	6.34E+03	7.39E+03	1.02E+04	7.19E+03	6.62E+03	8.44E+03	2.72E+03	3.35E+03	1.93E+03	3.32E+03	5.60E+03	5.81E+03	1.17E-03	1.02E+00
MW0145225	Arachidonoyl Glycine-d8	3.85E+04	5.07E+04	4.62E+04	4.70E+04	4.57E+04	4.30E+04	3.66E+04	3.54E+04	3.67E+04	3.76E+04	4.16E+04	4.10E+04	6.74E-03	2.44E-01
MW0153907	[(2R,3S)-3-[[(2S)-2-[[(2R,4R)-2,4-dimethyloctanoyl]-methylamino]-4-methylpentanoyl]amino]-4-[methyl-[(2S)-3-methyl-1-[(2S)-2-[(2S)-2-methyl-5-oxo-2H-pyrrole-1-carbonyl]pyrrolidin-1-yl]-1-oxobutan-2-yl]amino]-4-oxobutan-2-yl] acetate	1.78E+04	9.67E+03	9.41E+02	5.51E+03	5.06E+03	8.04E+03	2.19E+04	2.67E+04	1.98E+04	1.96E+04	7.50E+03	6.91E+03	4.79E-02	-1.12E+00
MW0128132	(3'alpha,5'alpha,9'xi,10'beta)-O-(3-Hydroxy-7-drimen-11-yl)umbelliferone	7.04E+03	5.59E+03	7.25E+03	6.36E+03	7.44E+03	7.80E+03	4.41E+03	3.61E+03	4.57E+03	5.05E+03	5.42E+03	5.30E+03	5.18E-04	5.48E-01
MW0149943	Glu-Asp-Asp	1.08E+04	6.88E+03	1.45E+04	1.20E+04	1.08E+04	4.24E+03	2.55E+04	2.21E+04	2.06E+04	3.42E+04	1.62E+04	8.11E+03	2.42E-02	-1.10E+00
MW0151484	Ile-Leu-Arg-Lys	6.45E+03	2.21E+04	1.38E+04	1.76E+04	6.20E+03	2.09E+04	8.30E+03	3.81E+03	4.42E+03	4.49E+03	7.42E+03	1.33E+04	4.76E-02	1.06E+00
MW0150115	Glu-Phe-Tyr-Leu-Gly	7.85E+03	1.08E+04	8.31E+03	1.04E+04	9.91E+03	7.81E+03	4.32E+03	5.23E+03	8.26E+03	3.48E+03	7.66E+03	8.51E+03	2.17E-02	5.56E-01
MW0158359	Tyr-Ala-Met	4.17E+03	3.88E+03	1.94E+03	2.76E+03	3.46E+03	3.37E+03	1.98E+03	2.09E+03	2.65E+03	2.52E+03	1.86E+03	2.87E+03	3.74E-02	4.87E-01
MW0155183	Phe-Glu-Lys-Ala-Ala	3.06E+03	2.81E+03	2.02E+03	2.06E+03	3.21E+03	3.29E+03	6.91E+02	1.85E+03	2.68E+03	2.58E+03	8.28E+02	1.97E+03	4.44E-02	6.35E-01
MW0149976	Glu-Gln-Leu-Val-Arg	7.55E+03	1.07E+04	2.16E+04	9.40E+03	1.79E+04	1.07E+04	4.54E+03	9.41E+03	2.67E+03	3.32E+03	9.61E+03	1.08E+04	4.64E-02	9.45E-01
MW0151620	Ile-Tyr-Arg-Glu	2.49E+04	2.80E+04	3.45E+04	1.75E+04	1.20E+04	1.47E+04	2.68E+03	6.70E+03	6.25E+03	4.66E+03	8.13E+03	5.56E+03	5.17E-03	1.95E+00
MW0194315	1-beta-D-Galactosylsphingosine	4.35E+03	8.84E+03	5.59E+03	6.60E+03	4.88E+03	4.87E+03	2.03E+03	1.21E+03	1.81E+03	1.38E+03	9.03E+02	8.07E+03	3.48E-02	1.19E+00
MW0124815	JWH 073 5-hydroxyindole metabolite	5.35E+04	4.03E+04	3.82E+04	4.58E+04	5.04E+04	4.40E+04	3.12E+04	4.56E+04	3.68E+04	3.35E+04	4.17E+04	3.45E+04	3.13E-02	2.86E-01
MW0150176	Glu-Trp-Leu	2.49E+03	2.21E+03	2.49E+03	2.00E+03	2.47E+03	2.72E+03	1.54E+03	6.10E+02	1.34E+03	1.49E+03	1.20E+03	1.57E+03	1.69E-04	8.93E-01
MW0119751	6-((2-((4-(2,4-Dichlorophenyl)-5-(4-methyl-1H-imidazol-2-yl)pyrimidin-2-yl)amino)ethyl)amino)nicotinonitrile	8.34E+03	6.09E+03	1.20E+04	1.23E+04	9.32E+03	2.64E+03	5.03E+04	2.63E+04	2.82E+04	1.91E+04	2.44E+04	9.97E+03	2.10E-02	-1.64E+00
MW0105788	Asn-Phe	2.66E+03	2.78E+03	3.53E+03	6.59E+03	1.65E+03	1.04E+03	7.97E+03	5.42E+03	6.20E+03	4.88E+03	9.47E+03	2.88E+03	3.25E-02	-1.01E+00
MW0154403	Neu5Ac2-6Gal1-4GlcNAcSp	2.26E+03	3.03E+03	2.78E+03	2.32E+03	2.78E+03	2.20E+03	5.89E+02	4.47E+02	7.04E+02	7.75E+02	1.22E+03	3.79E+02	1.75E-06	1.90E+00
MW0149870	Gln-Val-Trp	2.70E+03	2.82E+03	2.68E+03	3.47E+03	3.50E+03	3.36E+03	1.78E+03	1.50E+03	5.99E+02	1.71E+03	3.15E+03	1.71E+03	7.93E-03	8.28E-01
MW0146045	Asp-Asn-Thr	6.80E+03	6.13E+03	6.64E+03	5.46E+03	5.72E+03	5.89E+03	1.53E+03	1.84E+03	4.67E+03	4.22E+03	2.76E+03	4.49E+03	2.79E-03	9.09E-01
MW0152392	Leu-Leu-Asp-Leu-Leu	4.10E+04	4.65E+04	5.27E+04	4.58E+04	3.56E+04	3.30E+04	2.61E+04	3.25E+04	2.82E+04	2.41E+04	2.67E+04	3.98E+04	7.69E-03	5.21E-01
MW0159895	(2R,3R)-2-Aminooctadecane-1,3-diol	3.23E+05	4.13E+05	3.72E+05	3.72E+05	4.17E+05	3.61E+05	3.16E+05	3.14E+05	3.39E+05	3.55E+05	3.59E+05	3.44E+05	4.65E-02	1.55E-01
MW0114373	D-tagatose 6-phosphate	2.04E+04	2.11E+04	3.51E+04	3.71E+04	2.91E+04	1.49E+04	1.39E+05	7.19E+04	6.52E+04	5.42E+04	6.05E+04	2.52E+04	3.76E-02	-1.40E+00
MW0161604	Fructose-6-Phosphate (closed form)	3.22E+04	2.28E+04	2.62E+04	2.98E+04	2.53E+04	2.57E+04	4.64E+04	3.76E+04	4.99E+04	3.87E+04	3.98E+04	2.73E+04	7.93E-03	-5.66E-01
MW0151929	Juvenile hormone III acid	1.39E+04	1.18E+04	1.28E+04	1.31E+04	1.37E+04	1.19E+04	6.70E+03	7.93E+03	8.54E+03	8.49E+03	9.94E+03	1.09E+04	3.71E-04	5.57E-01
MW0060385	PE-NMe2(18:1(9Z)/22:6(4Z,7Z,10Z,13Z,16Z,19Z))	5.77E+04	4.36E+04	4.17E+04	4.39E+04	4.07E+04	4.14E+04	3.03E+04	2.24E+04	1.17E+04	7.63E+03	7.61E+03	6.80E+03	1.50E-04	1.64E+00
MW0161532	3,4-Dihydroxy-2-butanone-4-phosphate	7.19E+03	5.37E+03	5.19E+03	6.98E+03	4.48E+03	4.67E+03	2.09E+04	1.35E+04	1.21E+04	8.96E+03	1.30E+04	5.71E+03	2.24E-02	-1.13E+00
MW0014731	5beta-Dihydrocorticosterone	9.43E+03	1.10E+04	9.05E+03	1.14E+04	1.07E+04	8.04E+03	2.42E+03	6.44E+03	5.03E+03	7.88E+03	1.05E+04	5.34E+03	2.09E-02	6.64E-01
MW0055728	PA(18:1(9Z)/20:2(11Z,14Z))	1.69E+03	3.44E+03	2.62E+03	2.83E+03	2.44E+03	3.41E+03	9.30E+02	9.01E+02	1.07E+03	1.09E+03	1.42E+03	2.14E+03	1.44E-03	1.12E+00
MW0113980	beta-D-Fructose 2-phosphate	5.02E+03	5.01E+03	5.47E+03	5.29E+03	2.78E+03	4.36E+03	5.52E+03	6.13E+03	6.17E+03	6.02E+03	7.22E+03	4.60E+03	3.78E-02	-3.53E-01
MW0009771	Styrene Oxide	2.26E+04	3.23E+04	2.75E+04	3.53E+04	2.73E+04	3.67E+04	4.89E+04	5.12E+04	4.36E+04	4.75E+04	3.83E+04	4.41E+04	3.78E-04	-5.91E-01
MW0000406	Pseudoecgonine	1.03E+05	4.25E+04	4.73E+04	7.09E+04	5.21E+04	6.11E+04	2.74E+04	2.83E+04	1.71E+04	3.02E+04	3.72E+04	3.25E+04	1.15E-02	1.12E+00
MW0147547	cis-4-(8-Hydroxypyren-7-yl)-2-oxobut-3-enoate	1.37E+03	1.17E+03	8.27E+02	1.34E+03	1.15E+03	1.03E+03	5.11E+02	5.27E+02	3.34E+02	6.31E+02	5.23E+02	7.13E+02	1.87E-04	1.09E+00
MW0076080	TG(18:1(9Z)/15:0/18:3(6Z,9Z,12Z))	1.45E+04	2.27E+04	2.02E+04	1.96E+04	1.89E+04	1.34E+04	3.30E+04	3.37E+04	2.57E+04	3.21E+04	3.82E+04	2.58E+04	4.22E-04	-7.86E-01
MW0108774	N-Feruloylglycine	6.42E+03	4.92E+03	4.99E+03	4.80E+03	5.06E+03	5.31E+03	4.64E+03	3.94E+03	4.02E+03	4.49E+03	4.23E+03	5.16E+03	2.29E-02	2.50E-01
MW0149548	Germacra-1(10),4,11(13)-trien-12-ol	5.15E+03	5.71E+03	4.59E+03	5.17E+03	5.14E+03	4.75E+03	5.02E+03	4.44E+03	4.53E+03	4.19E+03	4.79E+03	4.54E+03	3.15E-02	1.50E-01
MW0158010	trans-Zeatin riboside diphosphate	3.84E+02	1.05E+03	8.48E+02	7.72E+02	7.70E+02	5.85E+02	1.53E+03	7.28E+02	7.58E+02	1.49E+03	2.29E+03	2.29E+03	3.90E-02	-1.04E+00
MW0143463	(5-Oxo-2-sulfo-2,5-dihydrofuran-2-yl)acetic acid	4.99E+04	2.22E+04	1.75E+04	2.87E+04	5.13E+04	2.49E+04	4.91E+04	5.02E+04	4.95E+04	5.50E+04	4.86E+04	5.77E+04	2.18E-02	-6.73E-01
MW0142069	2,5-diamino-6-(5-phospho-D-ribitylamino)pyrimidin-4(3H)-one	3.11E+04	3.02E+04	2.75E+04	2.86E+04	2.57E+04	3.43E+04	1.77E+04	2.09E+04	2.26E+04	2.11E+04	1.95E+04	2.29E+04	2.58E-04	5.07E-01
MW0144108	9,10-Dihydroxy-12,13-epoxyoctadecanoate	1.12E+04	1.17E+04	1.05E+04	1.20E+04	1.14E+04	1.17E+04	5.22E+03	6.42E+03	6.25E+03	6.49E+03	7.59E+03	9.73E+03	4.99E-04	7.19E-01
MW0059176	Peltatol A	1.11E+04	1.36E+04	1.85E+04	1.51E+04	1.45E+04	1.10E+04	4.21E+03	3.53E+03	4.45E+03	5.11E+03	1.01E+04	7.49E+03	3.50E-04	1.27E+00
MW0168205	Magnesium monoxide	4.41E+02	4.43E+02	6.81E+02	5.27E+02	6.72E+02	4.85E+02	1.04E+03	8.39E+02	9.64E+02	8.70E+02	5.03E+02	8.21E+02	9.16E-03	-6.34E-01
MW0013821	3-Decaprenyl-4,5-dihydroxybenzoate	4.37E+05	1.12E+06	8.51E+05	3.46E+05	3.84E+05	4.34E+05	1.65E+06	1.16E+06	1.51E+06	5.65E+05	5.65E+05	1.45E+06	4.31E-02	-9.52E-01
MW0143551	5alpha-Cholestane-5,6beta-diol	4.02E+06	3.76E+06	3.81E+06	3.94E+06	3.93E+06	3.93E+06	3.92E+06	4.00E+06	3.99E+06	4.06E+06	4.13E+06	4.36E+06	4.57E-02	-6.33E-02
MW0055025	MG(18:3(6Z,9Z,12Z)/0:0/0:0)	2.57E+04	3.01E+04	3.20E+04	3.31E+04	1.74E+04	1.12E+04	4.69E+03	1.17E+04	1.56E+04	1.30E+04	2.21E+04	1.55E+04	2.99E-02	8.56E-01
MW0130357	2,3,4,7,8,9,15,22,23-nonahydroxy-14-(hydroxymethyl)-13,25,32,35-tetraoxaoctacyclo[14.13.3.3(1),(2).0,(3).0,(1)(1).0(1),(2).0(1),(2).0(2),(3)(3)]pentatriaconta-1,3,5(30),6,8,10,19(24),20,22-nonaene-12,27,28,31,34-pentone	3.63E+04	3.35E+04	5.63E+04	2.75E+04	4.02E+04	2.56E+04	3.96E+03	1.36E+03	1.05E+04	1.34E+04	9.51E+02	1.78E+04	5.84E-04	2.19E+00
MW0103795	Ethenamine, N-methylene-	9.99E+03	9.76E+03	1.26E+04	1.08E+04	7.87E+03	1.08E+04	1.24E+04	1.17E+04	1.15E+04	1.22E+04	1.26E+04	1.12E+04	4.59E-02	-2.15E-01
MW0049981	1-Stearoyl-3-meadoyl-sn-glycerol	7.47E+03	1.66E+03	4.44E+03	3.66E+03	3.75E+03	4.36E+03	8.46E+02	1.85E+03	1.60E+03	8.89E+02	4.06E+03	2.99E+03	4.34E-02	1.05E+00
MW0054526	LysoPC(18:3(6Z,9Z,12Z))	4.97E+05	4.38E+05	6.45E+05	6.41E+05	4.37E+05	3.58E+05	2.36E+05	2.79E+05	2.43E+05	2.22E+05	4.50E+05	3.97E+05	9.90E-03	7.22E-01
MW0049213	2-[(2E)-3,7,11,15-tetramethylhexadec-2-en-1-yl]-1,4-dihydronaphthalene-1,4-dione	1.20E+04	1.21E+04	1.09E+04	1.35E+04	1.28E+04	1.13E+04	9.38E+03	9.70E+03	1.02E+04	8.97E+03	1.13E+04	9.38E+03	1.54E-03	2.99E-01
MW0121676	5-Nonyltetrahydro-2-oxo-3-furancarboxylic acid	9.83E+03	1.05E+04	8.82E+03	1.12E+04	8.83E+03	1.01E+04	8.97E+03	8.54E+03	9.36E+03	8.49E+03	7.78E+03	8.04E+03	1.70E-02	2.12E-01
MW0141696	[(2S)-2,3-bis(3,7,11,15-tetramethylhexadecoxy)propyl] [(1S,2R,3S,4S,5R,6R)-2,3,4,6-tetrahydroxy-5-phosphonooxycyclohexyl] hydrogen phosphate	4.46E+02	2.18E+02	1.98E+03	2.42E+02	1.25E+03	4.28E+02	5.05E+03	5.55E+03	6.13E+03	4.72E+03	2.00E+03	2.33E+03	2.69E-03	-2.50E+00
MW0104800	2-methyl-3-(sulfooxy)propanoic acid	2.87E+04	2.69E+04	1.98E+04	2.36E+04	2.16E+04	2.41E+04	1.57E+04	1.67E+04	2.19E+04	1.40E+04	1.87E+04	2.15E+04	9.23E-03	4.15E-01
MW0002545	2-[4-(3-Hydroxypropyl)-2-methoxyphenoxy]-1,3-propanediol	5.80E+03	7.91E+03	8.69E+03	5.70E+03	7.36E+03	6.19E+03	1.30E+04	9.49E+03	8.59E+03	1.18E+04	1.59E+04	7.77E+03	1.96E-02	-6.77E-01
MW0151774	Iriomoteolide 1a	6.51E+03	2.49E+04	1.75E+04	2.63E+04	7.24E+03	2.94E+04	8.14E+03	3.92E+03	4.63E+03	4.88E+03	8.38E+03	1.41E+04	3.79E-02	1.34E+00
MW0140389	(3S,2'S)-4-Ketomyxol 2'-alpha-L-fucoside	2.51E+03	6.70E+03	4.42E+03	3.65E+03	2.83E+03	5.70E+03	2.19E+03	1.84E+03	1.60E+03	1.90E+03	1.69E+03	3.18E+03	1.91E-02	1.06E+00
MW0146901	Bufa-20,22-dienolide	5.27E+03	7.59E+03	6.37E+03	5.71E+03	5.38E+03	6.26E+03	6.28E+03	7.37E+03	7.69E+03	7.51E+03	6.74E+03	7.50E+03	3.01E-02	-2.36E-01
MW0061291	[(2R)-1-[[(2S)-2,3-dihydroxypropoxy]-hydroxyphosphoryl]oxy-3-(10-methyldodecanoyloxy)propan-2-yl] 17-methyloctadecanoate	4.48E+03	9.27E+03	7.48E+03	6.23E+03	5.76E+03	7.76E+03	3.10E+03	3.53E+03	3.24E+03	3.09E+03	3.67E+03	4.85E+03	3.79E-03	9.33E-01
MW0054549	LysoPC(22:2(13Z,16Z))	2.68E+04	2.01E+04	2.43E+04	2.40E+04	2.86E+04	1.88E+04	1.26E+04	1.32E+04	1.81E+04	1.39E+04	1.81E+04	2.04E+04	3.54E-03	5.67E-01
MW0102997	Tuberoside	3.64E+03	5.00E+03	9.11E+03	5.62E+03	6.65E+03	4.01E+03	1.99E+03	4.48E+03	1.02E+03	2.91E+03	3.85E+03	3.47E+03	2.19E-02	9.42E-01
MW0143806	(2S,3R,4R,5S)-2-[(3S,5S,8R,9S,10S,13S,17R)-3-hydroxy-10,13-dimethyl-2,3,4,5,6,7,8,9,11,12,14,15,16,17-tetradecahydro-1H-cyclopenta[a]phenanthren-17-yl]-5,6-dimethylheptane-3,4-diol	1.92E+04	2.29E+04	2.04E+04	2.12E+04	2.06E+04	1.87E+04	1.88E+04	1.75E+04	1.78E+04	1.86E+04	1.97E+04	2.00E+04	3.98E-02	1.30E-01
MW0104888	3-(Imidazol-4-yl)-2-oxopropyl dihydrogen phosphate	4.52E+03	5.78E+03	4.51E+03	3.32E+03	1.63E+03	5.07E+03	6.21E+03	6.68E+03	5.21E+03	5.84E+03	5.32E+03	5.17E+03	4.51E-02	-4.72E-01
MEDP1592	Citicoline	8.45E+03	4.77E+03	7.73E+03	2.86E+03	2.74E+03	4.41E+03	1.82E+04	1.48E+04	1.75E+04	1.63E+04	1.66E+04	7.02E+03	9.02E-04	-1.55E+00
MW0005838	6-Phosphogluconic acid	1.38E+06	1.05E+06	9.95E+05	1.45E+06	1.27E+06	1.78E+06	6.38E+05	6.82E+05	1.30E+06	7.44E+05	1.01E+06	7.86E+05	1.44E-02	6.21E-01
MW0109757	{5-Chloro-1'-[(5-chloro-2-fluorophenyl)methyl]-2,2',5'-trioxospiro[indole-3,3'-pyrrolidin]-1(2H)-yl}acetic acid	2.00E+03	2.39E+03	4.87E+02	1.09E+03	5.86E+02	1.01E+03	2.98E+03	3.39E+03	3.10E+03	3.42E+03	3.16E+03	2.72E+03	1.24E-03	-1.31E+00
MW0152783	L-(-)-Sorbose	1.24E+06	1.42E+06	1.06E+06	1.45E+06	1.03E+06	1.22E+06	7.46E+05	1.24E+06	9.80E+05	9.79E+05	7.70E+05	1.19E+06	4.48E-02	3.30E-01
FDATN01006	Sodium pantothenate	1.68E+05	1.53E+05	3.04E+05	1.64E+05	1.66E+05	1.31E+05	2.42E+05	3.11E+05	2.84E+05	3.16E+05	2.62E+05	2.34E+05	1.22E-02	-6.03E-01
MW0139229	Ozagrel	3.26E+03	2.39E+03	5.53E+03	7.36E+03	2.47E+03	3.50E+03	9.54E+03	5.93E+03	6.51E+03	7.77E+03	9.52E+03	4.35E+03	2.10E-02	-8.31E-01
MW0115263	Sedoheptulose 1,7-bisphosphate	2.58E+04	1.93E+04	2.55E+04	2.99E+04	3.39E+04	1.50E+04	1.27E+05	5.72E+04	5.05E+04	1.05E+05	8.17E+04	3.73E+04	1.41E-02	-1.62E+00
MW0123431	Coumaperine	1.20E+04	1.10E+04	1.34E+04	7.92E+03	7.86E+03	1.06E+04	8.31E+03	7.96E+03	7.88E+03	8.49E+03	7.90E+03	8.26E+03	4.89E-02	3.66E-01
MW0141177	1,5-Anhydro-D-fructose	1.59E+04	5.81E+03	1.46E+04	1.64E+04	1.27E+04	1.27E+04	3.58E+04	2.35E+04	2.48E+04	2.83E+04	1.85E+04	1.50E+04	1.12E-02	-9.02E-01
MEDN1302	1D-myo-inositol 1,4-bisphosphate	2.95E+04	1.95E+04	1.41E+04	1.42E+04	3.10E+04	1.27E+04	5.76E+04	4.58E+04	3.92E+04	3.70E+04	5.66E+04	3.47E+04	8.78E-04	-1.16E+00
MW0108521	N-[(R)-4-phosphopantothenoyl]-L-cysteine	6.98E+02	1.29E+03	6.20E+02	8.89E+02	2.30E+03	1.14E+03	1.82E+03	2.14E+03	1.88E+03	1.55E+03	1.79E+03	3.43E+03	3.02E-02	-8.62E-01
MEDN1206	3-Sulfocatechol	3.37E+03	4.87E+02	6.07E+02	4.12E+03	3.06E+03	2.11E+03	6.40E+03	5.67E+03	2.93E+03	5.94E+03	8.86E+03	4.20E+03	9.20E-03	-1.31E+00
MW0003729	3,8-Dihydroxy-1-methylanthraquinone-2-carboxylic acid	8.16E+04	8.73E+04	8.47E+04	8.50E+04	7.87E+04	9.18E+04	1.05E+05	1.18E+05	9.40E+04	1.18E+05	8.83E+04	9.02E+04	2.37E-02	-2.67E-01
MW0114676	Ketorolac	2.92E+03	2.29E+03	2.11E+03	2.02E+03	2.16E+03	2.75E+03	1.54E+03	2.49E+03	2.08E+03	2.03E+03	1.40E+03	1.63E+03	4.64E-02	3.52E-01
MW0052330	Dienogest	2.88E+03	2.85E+03	3.94E+03	2.06E+03	9.19E+02	1.81E+03	4.62E+03	1.81E+03	4.48E+03	4.48E+03	3.35E+03	4.11E+03	4.62E-02	-6.59E-01
MW0118570	2-Hexylbenzothiazole	4.70E+03	5.69E+03	5.09E+03	4.72E+03	5.29E+03	4.25E+03	3.46E+03	3.92E+03	1.86E+03	2.37E+03	4.48E+03	4.19E+03	1.22E-02	5.52E-01
MW0168753	Aniline	5.66E+03	6.38E+03	8.05E+03	6.80E+03	7.76E+03	6.10E+03	1.02E+04	7.98E+03	8.18E+03	8.46E+03	8.41E+03	6.98E+03	2.15E-02	-3.02E-01
FDATN00366	Phenylephrine hydrochloride	4.41E+03	5.10E+03	4.95E+03	6.38E+03	4.57E+03	5.02E+03	3.24E+03	4.85E+03	3.74E+03	4.03E+03	4.36E+03	3.48E+03	1.34E-02	3.61E-01
MW0007573	Mefenamic acid	7.79E+03	8.95E+03	8.23E+03	7.69E+03	6.93E+03	7.72E+03	7.42E+03	7.25E+03	7.04E+03	6.12E+03	5.29E+03	6.90E+03	1.81E-02	2.42E-01
FDATN01529	Xanthopterin monohydrate	4.09E+04	4.74E+04	4.38E+04	2.22E+04	2.16E+04	3.24E+04	1.41E+04	3.02E+04	1.43E+04	2.21E+04	7.32E+03	2.82E+04	2.56E-02	8.43E-01
MEDP1055	DL-Glyceraldehyde 3-Phosphate	2.05E+04	3.59E+04	3.53E+04	3.75E+04	3.85E+04	3.11E+04	8.10E+04	5.46E+04	4.96E+04	4.96E+04	5.24E+04	4.71E+04	5.33E-03	-7.50E-01
MW0054245	Lactitol	1.72E+03	2.66E+03	3.80E+03	3.07E+03	2.23E+03	1.58E+03	1.35E+04	6.96E+03	3.41E+03	5.95E+03	4.52E+03	5.03E+03	3.93E-02	-1.39E+00
MEDL02772	D-Erythrose 4-phosphate	7.88E+05	5.20E+05	6.69E+05	7.08E+05	6.58E+05	4.25E+05	1.32E+06	1.14E+06	1.10E+06	1.19E+06	7.33E+05	6.20E+05	1.66E-02	-6.97E-01
MW0114155	Erythrose	8.60E+02	7.90E+02	1.14E+03	9.35E+02	1.25E+03	5.62E+02	1.43E+03	2.07E+03	7.96E+02	1.44E+03	1.27E+03	1.34E+03	4.26E-02	-5.92E-01
MW0150241	Glucocheirolin	4.66E+03	4.07E+03	3.78E+03	8.29E+03	4.93E+03	5.41E+03	1.50E+03	4.39E+03	2.72E+03	3.59E+03	2.31E+03	4.05E+03	2.87E-02	7.47E-01
MW0015222	7-Methylxanthine	2.21E+04	2.49E+04	2.58E+04	2.74E+04	2.41E+04	2.26E+04	2.64E+04	2.96E+04	2.76E+04	2.68E+04	2.71E+04	2.53E+04	2.53E-02	-1.49E-01
MW0005966	Acitretin	4.76E+03	5.40E+03	4.16E+03	5.00E+03	5.97E+03	5.55E+03	6.66E+03	6.40E+03	5.33E+03	6.87E+03	6.20E+03	5.43E+03	2.10E-02	-2.59E-01
MW0012556	16-Hydroxy-10-oxohexadecanoic acid	2.72E+04	4.43E+04	4.09E+04	5.83E+04	5.90E+04	4.56E+04	3.15E+04	4.60E+04	2.88E+04	2.94E+04	2.96E+04	3.29E+04	4.91E-02	4.75E-01
MW0123237	Carprofen	1.41E+04	1.33E+04	1.28E+04	1.38E+04	1.39E+04	1.45E+04	1.22E+04	1.26E+04	1.18E+04	1.17E+04	1.19E+04	1.32E+04	1.09E-03	1.70E-01
MW0054192	Kaempferol	3.39E+03	2.48E+03	2.92E+03	3.05E+03	2.13E+03	2.44E+03	3.21E+03	3.33E+03	3.96E+03	4.90E+03	3.03E+03	4.35E+03	1.63E-02	-4.74E-01
MW0127079	Methylarsonate	1.35E+03	1.24E+03	1.73E+03	6.33E+02	1.84E+03	1.48E+03	3.42E+03	1.55E+03	2.35E+03	2.30E+03	3.58E+03	2.02E+03	1.48E-02	-8.78E-01
MW0012806	1-Heptadecanoyl-sn-glycero-3-phosphocholine	5.70E+02	1.38E+03	2.21E+03	2.39E+03	2.64E+03	1.93E+03	5.51E+03	6.79E+03	5.34E+03	3.40E+03	4.27E+03	4.80E+03	3.97E-04	-1.44E+00
MW0052386	Dihydrouracil	3.41E+03	4.36E+03	4.76E+03	1.84E+03	4.06E+03	3.71E+03	8.41E+03	6.48E+03	4.71E+03	5.31E+03	7.43E+03	7.37E+03	2.45E-03	-8.43E-01
MW0107617	Kojic acid	5.54E+04	5.78E+04	5.81E+04	5.05E+04	6.08E+04	6.02E+04	6.01E+04	6.66E+04	7.35E+04	6.08E+04	6.45E+04	6.50E+04	1.08E-02	-1.87E-01
MW0126146	Pinidine	8.23E+03	7.42E+03	6.58E+03	8.00E+03	7.57E+03	8.12E+03	4.83E+03	5.28E+03	5.43E+03	4.42E+03	5.48E+03	7.46E+03	2.31E-03	4.81E-01
MEDL00439	Lactic acid	1.21E+05	2.82E+05	2.83E+05	2.32E+05	1.45E+05	2.08E+05	5.19E+05	3.27E+05	2.55E+05	2.84E+05	3.56E+05	3.71E+05	1.48E-02	-7.34E-01
MW0015892	Arbutin	1.41E+03	2.86E+03	2.59E+03	1.55E+03	2.00E+03	6.19E+02	5.39E+03	4.13E+03	9.49E+02	4.62E+03	4.30E+03	2.76E+03	3.70E-02	-1.01E+00
MADN0626	1,6-di-O-phosphono-D-fructose	1.56E+04	1.08E+04	1.39E+04	1.36E+04	2.18E+04	9.68E+03	6.57E+04	2.77E+04	2.55E+04	3.38E+04	3.39E+04	2.36E+04	2.10E-02	-1.30E+00
MW0114562	Glyceric acid	7.02E+03	6.90E+03	6.73E+03	4.75E+03	3.84E+03	3.84E+03	1.16E+04	6.56E+03	5.08E+03	1.50E+04	9.73E+03	8.24E+03	4.73E-02	-7.63E-01
MW0103498	2-Chloro-2'-Deoxyadenosine	6.65E+03	7.21E+03	1.51E+03	6.29E+03	9.57E+03	5.99E+03	1.44E+04	1.23E+04	1.66E+04	7.75E+03	6.58E+03	1.01E+04	2.64E-02	-8.64E-01
MW0115233	Ribulose 5-phosphate	4.50E+03	5.76E+03	1.44E+04	4.09E+03	7.64E+03	4.46E+03	3.62E+04	2.04E+04	3.01E+04	4.18E+04	3.80E+04	3.45E+03	1.29E-02	-2.06E+00
MW0106559	D-Pyroglutamic acid	7.92E+04	8.43E+04	1.53E+05	7.96E+04	1.25E+05	7.74E+04	2.74E+05	1.18E+05	6.97E+04	1.82E+05	2.55E+05	2.00E+05	4.85E-02	-8.78E-01
MW0104392	beta-D-Glucose pentaacetate	2.21E+04	1.70E+04	1.80E+04	1.83E+04	1.63E+04	1.72E+04	1.23E+04	1.13E+04	1.40E+04	2.10E+04	1.30E+04	1.38E+04	4.39E-02	3.50E-01
MW0112272	2-Phospho-D-Glyceric Acid	3.74E+04	5.50E+04	3.00E+04	3.81E+04	5.07E+04	4.54E+04	1.05E+05	7.67E+04	7.72E+04	1.14E+05	9.00E+04	5.24E+04	3.58E-03	-1.01E+00
MW0106363	Daucic acid	4.77E+03	5.81E+03	5.52E+03	4.25E+03	5.28E+03	4.22E+03	8.85E+03	7.53E+03	5.71E+03	6.27E+03	6.31E+03	8.47E+03	6.48E-03	-5.31E-01
MW0105990	gold(1+);(2S,3R,4S,5R,6R)-3,4,5-triacetyloxy-6-(acetyloxymethyl)oxane-2-thiolate;triethylphosphane	3.94E+03	3.31E+03	3.18E+03	3.89E+03	3.45E+03	3.02E+03	1.78E+03	2.86E+03	2.20E+03	2.27E+03	1.36E+03	2.94E+03	2.73E-03	6.34E-01
MW0049234	Desmosterol	6.71E+03	6.94E+03	7.95E+03	7.09E+03	7.98E+03	7.97E+03	1.09E+04	7.73E+03	8.26E+03	9.56E+03	8.27E+03	9.26E+03	2.07E-02	-2.76E-01
MW0108608	Spaglumic acid	6.81E+03	9.91E+03	1.67E+03	6.79E+03	1.58E+04	7.61E+03	2.11E+04	1.93E+04	2.48E+04	1.43E+04	7.52E+03	1.36E+04	2.17E-02	-1.05E+00
MEDN1299	1-Aminocyclohexanoic acid	1.38E+04	1.92E+04	3.61E+04	2.50E+04	1.66E+04	9.51E+03	4.98E+04	3.47E+04	1.91E+04	4.69E+04	5.61E+04	2.52E+04	2.94E-02	-9.48E-01
MW0115265	Sedoheptulose 7-phosphate	8.40E+04	6.74E+04	7.32E+04	7.38E+04	5.73E+04	4.93E+04	1.38E+05	1.17E+05	1.35E+05	1.44E+05	7.23E+04	8.70E+04	8.65E-03	-7.74E-01
MW0114218	D-Glucono-1,5-lactone 6-phosphate	5.20E+04	8.09E+04	7.04E+04	4.73E+04	6.15E+04	3.81E+04	1.14E+05	1.11E+05	5.67E+04	1.00E+05	6.74E+04	1.14E+05	1.87E-02	-6.86E-01
MW0125383	N-(3-pyridyl)-Indomethacin amide	1.19E+04	1.19E+04	1.19E+04	1.19E+04	1.19E+04	1.27E+04	9.96E+03	1.05E+04	1.19E+04	1.17E+04	1.00E+04	1.12E+04	2.00E-02	1.43E-01
MW0109598	Se-methylselenocysteine	1.91E+03	1.58E+03	1.89E+03	2.31E+03	1.52E+03	1.40E+03	5.90E+03	3.42E+03	4.00E+03	3.14E+03	2.88E+03	2.21E+03	1.60E-02	-1.02E+00
MW0112273	2-Phosphoglyceric acid	2.68E+04	2.77E+04	2.22E+04	1.54E+04	3.26E+04	1.99E+04	5.71E+04	5.36E+04	4.08E+04	9.36E+04	3.22E+04	3.38E+04	2.98E-02	-1.11E+00
MEDN0659	Pyrophosphate	6.00E+03	7.89E+03	6.92E+03	4.06E+03	3.58E+03	5.14E+03	1.08E+04	7.66E+03	1.08E+04	6.52E+03	7.93E+03	1.41E+04	1.59E-02	-7.83E-01
MW0014090	3-Hydroxyhexadecanoic acid	1.19E+04	9.74E+03	5.71E+03	9.96E+03	6.28E+03	1.03E+04	5.81E+03	5.84E+03	7.94E+03	7.92E+03	3.82E+03	3.53E+03	3.21E-02	6.28E-01
MW0154511	Nigrifactin	1.51E+04	1.29E+04	1.43E+04	9.72E+03	1.30E+04	1.40E+04	8.31E+03	1.10E+04	1.10E+04	1.06E+04	9.34E+03	1.30E+04	2.68E-02	3.21E-01
MW0160436	Sorbifolin	8.51E+03	9.01E+03	5.05E+03	9.80E+03	1.69E+04	1.72E+04	4.99E+04	4.85E+04	6.10E+04	1.85E+04	5.64E+04	3.63E+04	2.19E-03	-2.02E+00
MW0157448	Tetraneurin A	8.08E+03	7.05E+03	7.20E+03	6.65E+03	8.42E+03	8.40E+03	6.49E+03	7.47E+03	6.28E+03	7.04E+03	6.70E+03	5.84E+03	3.01E-02	2.02E-01
MW0052818	12-(9Z-hexadecenoyloxy)-octadecanoic acid	8.64E+03	8.43E+03	5.87E+03	6.89E+03	7.57E+03	8.53E+03	7.62E+03	6.60E+03	5.37E+03	4.50E+03	3.14E+03	6.50E+03	3.28E-02	4.45E-01
MEDN0075	N-Acetyl-L-phenylalanine	4.54E+03	8.36E+03	1.24E+04	1.31E+04	6.64E+03	4.42E+03	2.08E+04	1.59E+04	7.72E+03	1.89E+04	2.57E+04	9.77E+03	3.28E-02	-1.00E+00
MW0142099	2,6-Dichlorohydroquinone	5.77E+03	6.68E+03	6.88E+03	6.33E+03	5.79E+03	5.21E+03	4.13E+03	2.85E+03	3.85E+03	4.05E+03	6.47E+03	5.98E+03	4.02E-02	4.25E-01
MW0140737	[(1R)-1-(3-aminophenyl)-3-(3,4-dimethoxyphenyl)propyl] (2S)-1-(3,3-dimethyl-2-oxopentanoyl)piperidine-2-carboxylate	6.84E+02	5.61E+02	1.24E+03	1.01E+03	1.80E+03	8.52E+02	3.25E+03	3.16E+03	1.79E+03	1.75E+03	2.28E+03	2.27E+03	2.00E-03	-1.24E+00
MW0103690	Udp-beta-L-rhamnose	8.10E+02	4.35E+02	8.19E+02	1.32E+03	7.27E+02	4.90E+02	3.63E+03	2.20E+03	2.82E+03	2.25E+03	1.44E+03	1.09E+03	9.64E-03	-1.54E+00
MW0054535	1-(9Z-octadecenoyl)-sn-glycero-3-phosphocholine	1.05E+04	9.22E+03	1.28E+04	1.02E+04	9.38E+03	9.57E+03	4.81E+03	6.04E+03	5.88E+03	5.35E+03	8.00E+03	9.00E+03	1.50E-03	6.60E-01
MEDN1510	4-Ethyloctanoic acid	7.38E+04	6.79E+04	6.70E+04	3.33E+04	8.80E+04	8.04E+04	2.89E+04	5.19E+04	3.80E+04	4.23E+04	3.42E+04	3.77E+04	1.03E-02	8.17E-01
MW0108897	L-Naspa	3.42E+04	3.06E+04	2.71E+04	2.76E+04	2.94E+04	2.84E+04	3.23E+04	3.38E+04	3.77E+04	3.52E+04	3.00E+04	3.47E+04	1.52E-02	-2.00E-01
MW0149583	Ginkgolide C	7.23E+03	8.01E+03	5.74E+03	6.39E+03	9.13E+03	8.62E+03	6.68E+03	3.04E+03	5.97E+03	6.05E+03	2.61E+03	1.58E+03	1.42E-02	7.99E-01
MW0147774	Coproporphyrin III	4.25E+03	9.36E+02	2.71E+03	1.60E+03	2.80E+03	3.81E+03	2.71E+03	4.05E+03	4.12E+03	3.82E+03	5.25E+03	5.51E+03	4.15E-02	-6.61E-01
MEDP1057	d-Myo-inositol 4-monophosphate ammonium salt	5.83E+04	3.63E+04	4.91E+04	4.95E+04	4.88E+04	2.96E+04	9.77E+04	8.08E+04	7.90E+04	8.19E+04	5.87E+04	4.64E+04	1.04E-02	-7.10E-01
MW0115724	(-)-3-Cyanomethyl-3-hydroxy-1H-indol-2(3H)-one	7.67E+02	1.26E+03	1.57E+03	8.15E+02	1.01E+03	1.01E+03	1.62E+03	1.44E+03	1.29E+03	1.59E+03	2.82E+03	1.60E+03	3.42E-02	-6.89E-01
MW0146999	Calcium pantothenate	1.25E+03	4.22E+02	1.42E+04	3.72E+03	3.98E+03	3.57E+03	3.63E+04	1.37E+04	1.00E+04	1.39E+04	1.51E+04	6.43E+03	4.64E-02	-1.82E+00
MW0103500	Clofarabine	2.05E+04	2.44E+04	2.39E+04	1.16E+04	2.60E+04	2.85E+04	2.96E+04	3.24E+04	3.23E+04	3.09E+04	2.19E+04	2.91E+04	4.31E-02	-3.85E-01
MW0007542	Maleic acid	1.17E+04	1.22E+04	1.32E+04	1.37E+04	1.10E+04	1.48E+04	2.18E+04	1.26E+04	1.42E+04	1.56E+04	1.57E+04	1.66E+04	4.87E-02	-3.35E-01
MW0115384	trans-1,2-Dihydrobenzene-1,2-diol	2.38E+04	2.11E+04	2.83E+04	1.14E+04	2.81E+04	2.21E+04	3.15E+04	3.22E+04	3.50E+04	2.86E+04	3.85E+04	3.30E+04	6.44E-03	-5.61E-01
MW0115419	Triclabendazole	1.38E+04	1.07E+04	1.43E+04	8.98E+03	1.52E+04	1.40E+04	2.05E+04	1.34E+04	1.72E+04	1.72E+04	2.21E+04	1.82E+04	8.19E-03	-4.97E-01
MW0009089	Nimesulide	2.99E+03	4.34E+03	4.23E+03	2.39E+03	3.81E+03	2.95E+03	1.08E+04	7.80E+03	4.90E+03	4.87E+03	6.04E+03	8.87E+03	9.92E-03	-1.06E+00
MW0143813	D-Quinovose	1.27E+04	1.34E+04	1.68E+04	1.39E+04	1.85E+04	1.53E+04	2.26E+04	1.91E+04	1.88E+04	1.95E+04	1.69E+04	1.49E+04	3.05E-02	-3.01E-01
MEDL01915	2-Propylglutaric acid	2.67E+03	3.42E+03	3.61E+03	3.33E+03	4.10E+03	2.61E+03	1.47E+03	1.94E+03	1.55E+03	2.08E+03	2.59E+03	1.30E+03	7.40E-04	8.54E-01
MW0157545	Thr-Arg-Gln-Glu	9.72E+03	1.14E+04	9.69E+03	1.03E+04	9.64E+03	9.69E+03	1.28E+04	9.90E+03	9.99E+03	1.16E+04	1.25E+04	1.18E+04	4.58E-02	-1.84E-01
MW0137517	(1E,4Z,6E)-5-hydroxy-1,7-bis(4-hydroxyphenyl)hepta-1,4,6-trien-3-one	9.20E+03	9.90E+03	9.99E+03	9.56E+03	1.04E+04	8.94E+03	1.14E+04	1.08E+04	1.06E+04	1.08E+04	1.19E+04	9.79E+03	8.07E-03	-1.71E-01
MW0114388	Embelin	6.11E+04	7.37E+04	8.31E+04	6.37E+04	6.66E+04	6.48E+04	8.51E+04	8.25E+04	1.04E+05	9.04E+04	5.99E+04	1.10E+05	4.18E-02	-3.64E-01
MW0152617	Leu-Met-OH	4.11E+03	5.74E+03	3.97E+03	7.84E+03	3.80E+03	4.31E+03	9.03E+03	6.61E+03	5.05E+03	8.13E+03	9.77E+03	5.50E+03	4.14E-02	-5.67E-01
MW0143502	5(Z),8(Z),11(Z)-Eicosatrienoic Acid-d6	1.28E+04	1.27E+04	1.34E+04	1.37E+04	1.29E+04	1.38E+04	1.15E+04	1.18E+04	1.19E+04	1.28E+04	9.70E+03	1.22E+04	1.26E-02	1.81E-01
MW0142903	3-deoxy-D-manno-octulosonate	2.04E+03	1.54E+03	9.48E+03	9.59E+02	5.72E+03	1.31E+03	2.15E+04	1.67E+04	1.92E+04	4.37E+04	1.62E+04	1.98E+03	3.03E-02	-2.50E+00
MW0161475	Benzoyl-beta-D-glucoside	8.71E+03	7.80E+03	1.54E+04	8.58E+03	9.03E+03	7.50E+03	1.81E+04	1.31E+04	1.32E+04	1.43E+04	1.00E+04	1.11E+04	4.54E-02	-4.86E-01
MW0003092	2-Hydroxy-3-(4-hydroxyphenyl)propenoic acid	8.92E+03	1.39E+04	2.60E+04	1.63E+04	1.26E+04	4.93E+03	4.62E+04	2.52E+04	1.49E+04	3.13E+04	4.23E+04	1.94E+04	2.56E-02	-1.12E+00
MW0143248	4-Amino-4-deoxychorismic acid	3.64E+03	4.16E+03	5.94E+03	5.27E+03	3.29E+03	3.45E+03	1.30E+04	6.82E+03	7.54E+03	8.94E+03	1.27E+04	4.99E+03	1.46E-02	-1.07E+00
MW0145230	Arbutin 6-phosphate	7.84E+05	7.53E+05	7.25E+05	7.28E+05	8.67E+05	7.78E+05	8.23E+05	7.76E+05	8.63E+05	8.93E+05	8.83E+05	1.03E+06	3.41E-02	-1.86E-01
MW0142109	2,6-Dihydroxypseudooxynicotine	3.82E+05	3.87E+05	4.28E+05	4.00E+05	3.90E+05	4.11E+05	3.68E+05	3.68E+05	3.54E+05	3.85E+05	3.52E+05	3.68E+05	3.63E-03	1.28E-01
MW0166695	11a-Hydroxytetracycline	4.34E+05	4.46E+05	4.60E+05	4.71E+05	4.35E+05	4.61E+05	5.10E+05	4.86E+05	4.56E+05	4.70E+05	4.96E+05	4.80E+05	9.43E-03	-9.93E-02
MW0142291	Methyl-D-erythritol Phosphate	2.44E+03	1.65E+03	2.26E+03	1.98E+03	1.29E+03	1.81E+03	2.66E+03	3.37E+03	2.64E+03	2.35E+03	2.67E+03	3.69E+03	4.64E-03	-6.03E-01
MW0161058	(2S)-2-ammonio-4-(methylsulfanyl)butanoate	9.11E+03	9.14E+03	8.57E+03	7.30E+03	7.79E+03	7.02E+03	1.90E+04	1.34E+04	8.83E+03	1.14E+04	1.25E+04	1.57E+04	1.28E-02	-7.25E-01
MW0006236	Benzo[a]pyrene-4,5-oxide	2.51E+04	2.27E+04	2.57E+04	2.45E+04	2.39E+04	2.56E+04	1.63E+04	1.87E+04	2.03E+04	2.33E+04	2.00E+04	2.13E+04	3.45E-03	3.00E-01
MW0163920	2-[[4-acetamido-2-[(2S,3R,4R,5S,6R)-3-acetamido-4,5-dihydroxy-6-(hydroxymethyl)oxan-2-yl]oxy-6,8-dioxabicyclo[3.2.1]octan-3-yl]oxy]propanoic acid	3.47E+03	3.03E+03	1.71E+03	1.43E+03	2.57E+03	3.66E+03	1.25E+03	1.65E+03	7.44E+02	1.87E+03	2.22E+03	2.09E+03	4.99E-02	6.91E-01
MW0010235	1,2,3,10-tetramethoxy-7-(methylamino)-6,7-dihydro-5H-benzo[a]heptalen-9-one	9.87E+03	1.26E+04	1.36E+04	1.30E+04	1.09E+04	1.06E+04	7.13E+03	9.02E+03	8.63E+03	1.10E+04	4.22E+03	1.10E+04	2.74E-02	4.69E-01
MW0063623	Sphingosine 1-phosphate(d19:1-P)	1.41E+03	1.72E+03	4.77E+03	1.75E+03	2.09E+03	2.93E+03	3.56E+03	3.58E+03	3.84E+03	3.58E+03	7.59E+03	4.78E+03	3.40E-02	-8.77E-01
MW0155527	Phosphophosphinate	2.64E+03	2.20E+03	8.10E+03	8.17E+03	5.35E+03	3.53E+03	3.68E+04	1.39E+04	1.27E+04	2.22E+04	1.31E+04	6.18E+03	3.54E-02	-1.81E+00
MW0144007	3,5,7-Trihydroxy-4'-methoxy-8-(1,1-dimethylprop-2-en-1-yl)flavone	5.22E+03	7.08E+03	4.95E+03	3.25E+03	8.13E+03	8.06E+02	1.13E+04	1.37E+04	4.75E+03	7.39E+03	1.60E+04	7.56E+03	3.36E-02	-1.05E+00
MW0106194	Cyanidin 3-gentiobioside	7.06E+03	8.25E+03	5.59E+03	9.97E+03	7.30E+03	6.46E+03	5.01E+03	2.69E+03	2.77E+03	5.45E+03	7.69E+03	2.80E+03	1.60E-02	7.56E-01
MW0153410	m-Benzenesulfonium diazonium chloride	3.17E+04	3.19E+04	3.62E+04	3.21E+04	3.54E+04	3.94E+04	5.19E+04	4.03E+04	4.37E+04	4.11E+04	4.46E+04	4.50E+04	9.66E-04	-3.67E-01
MW0151768	Iridodial glucoside tetraacetate	2.53E+04	2.04E+04	2.06E+04	2.11E+04	2.14E+04	2.34E+04	1.47E+04	1.97E+04	1.37E+04	2.30E+04	1.29E+04	1.87E+04	2.82E-02	3.65E-01
MW0140374	(3R,4aR,12bS)-9-[(2R,4R,5S,6R)-4,5-dihydroxy-6-methyloxan-2-yl]-3,4a,8-trihydroxy-12b-[(2S,5S,6S)-5-hydroxy-6-methyloxan-2-yl]oxy-3-methyl-2,4-dihydrobenzo[a]anthracene-1,7,12-trione	9.70E+03	7.07E+03	7.76E+03	6.66E+03	7.88E+03	8.35E+03	4.36E+03	2.88E+03	7.13E+03	7.70E+03	3.60E+03	5.63E+03	1.84E-02	5.99E-01
MW0115674	Chloroacetyl chloride	3.79E+03	3.46E+03	3.17E+03	3.75E+03	4.00E+03	4.42E+03	1.26E+03	2.57E+03	3.27E+03	2.67E+03	3.52E+03	2.84E+03	1.96E-02	4.87E-01
