# Supplementary material for: Study on the Effect of Bee Venom and Its Main Component Melittin in Delaying Skin Aging in Mice
Source: Int J Mol Sci. 2025 Jan 16;26(2):742. doi: 10.3390/ijms26020742 (PMC11766253; doi:10.3390/ijms26020742)
Supplement: Supplementary file 1 [file ijms-26-00742-s001.zip › Table S4.txt]

Table S4: Differential metabolite information of MLT-L vs. D-gal groups
Index	Compounds	MLT-L-1	MLT-L-2	MLT-L-3	MLT-L-4	MLT-L-5	MLT-L-6	D-gal-1	D-gal-2	D-gal-3	D-gal-4	D-gal-5	D-gal-6	P-value	Log2FC
MW0009304	Oxybuprocaine	3.60E+03	4.38E+03	3.43E+03	3.89E+03	3.93E+03	3.80E+03	5.26E+03	4.28E+03	4.65E+03	4.20E+03	4.06E+03	4.84E+03	1.20E-02	-2.45E-01
MW0006917	Normetanephrine	5.01E+03	6.05E+03	5.22E+03	4.56E+03	5.32E+03	3.69E+03	1.14E+04	8.73E+03	8.46E+03	9.38E+03	7.03E+03	5.69E+03	5.70E-03	-7.64E-01
MW0106578	Ectoine	3.33E+04	1.20E+04	1.69E+04	2.00E+04	2.89E+04	5.91E+03	1.17E+05	7.34E+04	4.90E+04	1.11E+05	5.83E+04	7.52E+04	1.92E-03	-2.05E+00
MW0009611	Pyridaben	9.70E+05	9.68E+05	9.84E+05	8.28E+05	9.63E+05	9.41E+05	2.76E+05	3.86E+05	3.72E+05	4.36E+05	5.20E+05	7.00E+05	1.75E-04	1.07E+00
MW0009618	Pyriproxyfen	2.01E+04	1.81E+04	1.67E+04	1.73E+04	1.60E+04	1.60E+04	1.30E+04	1.45E+04	1.55E+04	1.25E+04	1.49E+04	1.61E+04	6.62E-03	2.69E-01
MW0145223	N-(2-hydroxyethyl-1,1,2,2-d4)-5Z,8Z,11Z,14Z-eicosatetraenamide	2.95E+05	2.59E+05	2.96E+05	2.74E+05	3.25E+05	3.14E+05	2.54E+05	2.32E+05	2.32E+05	2.31E+05	2.88E+05	2.76E+05	1.59E-02	2.20E-01
MW0055261	C22 Sphingomyelin	3.62E+05	1.29E+05	1.84E+05	2.57E+05	2.40E+05	2.33E+05	1.24E+04	1.28E+04	1.38E+04	7.15E+04	1.36E+04	2.73E+04	8.09E-04	3.21E+00
MW0155600	Plakinamine A	8.06E+04	8.03E+04	1.06E+05	7.23E+04	7.94E+04	7.87E+04	5.70E+04	5.56E+04	6.13E+04	6.34E+04	5.89E+04	7.29E+04	4.39E-03	4.30E-01
MW0106594	Enniatin B	1.06E+04	1.07E+04	3.91E+03	7.07E+03	3.64E+03	1.06E+04	4.32E+03	2.97E+03	2.56E+03	3.08E+03	4.39E+03	7.42E+03	4.99E-02	9.10E-01
MW0063341	Rhizoxin	1.21E+04	9.89E+03	1.15E+04	1.39E+04	1.06E+04	1.16E+04	7.18E+03	9.02E+03	7.92E+03	5.29E+03	7.43E+03	1.14E+04	6.87E-03	5.28E-01
MW0109259	(R)-3-Amino-4-(3-hexylphenylamino)-4-oxobutylphosphonic acid	1.29E+04	1.44E+04	1.33E+04	1.44E+04	1.63E+04	1.57E+04	7.73E+03	7.67E+03	8.02E+03	7.91E+03	9.63E+03	1.18E+04	7.16E-05	7.20E-01
MW0053776	Gossypol	3.42E+04	3.54E+04	3.59E+04	3.60E+04	3.73E+04	4.38E+04	1.98E+04	2.22E+04	3.08E+04	3.25E+04	2.79E+04	2.69E+04	2.12E-03	4.75E-01
FDATN00231	Detomidine hydrochloride	3.62E+04	3.96E+04	3.80E+04	4.06E+04	3.39E+04	3.92E+04	4.07E+04	4.96E+04	4.02E+04	4.65E+04	4.47E+04	3.91E+04	2.26E-02	-1.96E-01
MW0159735	Triton X-100	6.77E+03	6.99E+03	6.14E+03	6.61E+03	5.58E+03	5.83E+03	4.48E+03	4.77E+03	4.31E+03	5.78E+03	5.21E+03	5.52E+03	2.69E-03	3.35E-01
MW0125912	N-phenyl-4-(quinolin-2-ylmethyl)piperazine-1-carboxamide	3.11E+04	3.23E+04	3.13E+04	2.89E+04	3.01E+04	2.91E+04	3.12E+04	3.15E+04	3.51E+04	3.23E+04	3.35E+04	3.26E+04	1.99E-02	-1.01E-01
MW0016226	1,4-Androstadiene-3,17-dione	3.71E+04	2.32E+04	3.23E+04	3.98E+04	3.26E+04	3.77E+04	1.26E+04	1.26E+04	1.62E+04	1.60E+04	2.89E+04	2.22E+04	1.31E-03	9.02E-01
MW0016074	Beraprost sodium	1.49E+04	1.45E+04	1.71E+04	1.75E+04	1.23E+04	1.65E+04	5.22E+03	8.67E+03	1.32E+04	9.46E+03	1.38E+04	1.33E+04	1.70E-02	5.42E-01
MW0007340	5-Phenylpent-4-enyl-1-hydroperoxide	8.64E+02	8.93E+02	1.43E+03	1.11E+03	1.54E+03	5.59E+02	1.10E+03	2.08E+03	1.25E+03	1.98E+03	1.74E+03	1.86E+03	2.21E-02	-6.48E-01
MW0125645	N-Arachidonylmaleimide	5.03E+03	6.87E+03	7.84E+03	6.09E+03	4.13E+03	5.00E+03	4.84E+03	3.25E+03	2.95E+03	4.02E+03	2.54E+03	2.71E+03	5.66E-03	7.84E-01
MW0106072	Butanoic acid, 4-((1,2-dioxohexadecyl)amino)-, ethyl ester	1.14E+05	1.15E+05	1.36E+05	8.66E+04	1.01E+05	9.99E+04	8.23E+04	8.12E+04	8.79E+04	8.94E+04	9.22E+04	9.82E+04	3.22E-02	2.97E-01
MEDL02655	Albanol B	7.05E+02	8.55E+02	1.10E+03	1.30E+03	1.20E+03	1.16E+03	7.83E+02	6.11E+02	5.50E+02	7.78E+02	4.68E+02	7.00E+02	5.29E-03	7.00E-01
MW0114686	Tartaric acid	3.49E+03	4.39E+03	3.63E+03	5.93E+03	4.38E+03	5.44E+03	8.20E+03	5.77E+03	7.14E+03	6.36E+03	4.76E+03	4.95E+03	3.49E-02	-4.48E-01
MW0054757	Menatetrenone	5.74E+03	4.92E+03	4.58E+03	6.40E+03	4.82E+03	7.46E+03	2.49E+03	2.35E+03	2.98E+03	2.14E+03	3.43E+03	6.27E+03	1.33E-02	7.87E-01
MW0006996	Esprocarb	1.82E+04	1.69E+04	2.22E+04	2.14E+04	2.09E+04	1.82E+04	1.67E+04	1.31E+04	1.71E+04	1.77E+04	1.65E+04	1.80E+04	2.12E-02	2.50E-01
MW0010969	(24R)-Ergost-4-ene-3,6-dione	4.48E+04	4.57E+04	5.38E+04	3.82E+04	4.59E+04	4.13E+04	3.40E+04	3.43E+04	3.51E+04	3.80E+04	3.81E+04	3.88E+04	8.59E-03	3.05E-01
MEDP1406	Carnitine C14:1	1.11E+05	1.18E+05	8.67E+04	1.13E+05	7.18E+04	7.01E+04	5.16E+04	6.35E+04	5.48E+04	4.26E+04	9.50E+04	4.45E+04	1.18E-02	6.95E-01
MEDP0250	Riboflavin	3.69E+04	3.36E+04	3.57E+04	3.68E+04	3.01E+04	3.75E+04	3.84E+04	3.63E+04	3.72E+04	3.92E+04	4.63E+04	4.08E+04	3.38E-02	-1.78E-01
MW0052461	Docosyl acetate	2.64E+04	2.56E+04	3.31E+04	2.20E+04	2.49E+04	2.37E+04	2.03E+04	1.96E+04	2.06E+04	1.51E+04	2.32E+04	2.20E+04	1.44E-02	3.67E-01
MW0007308	Hexaconazole	2.14E+04	2.27E+04	2.35E+04	2.30E+04	2.47E+04	2.38E+04	1.89E+04	1.90E+04	1.92E+04	1.97E+04	1.81E+04	2.00E+04	5.76E-05	2.73E-01
MW0109041	Pantothenic acid	1.27E+05	1.26E+05	1.33E+05	1.35E+05	1.15E+05	1.08E+05	2.90E+05	2.17E+05	1.76E+05	1.97E+05	1.64E+05	1.52E+05	1.36E-02	-6.84E-01
MW0151906	Janthitrem C	3.03E+02	2.13E+02	4.69E+02	5.16E+02	1.02E+03	1.25E+03	3.47E+03	3.24E+03	4.96E+03	2.06E+03	4.11E+03	2.60E+03	6.51E-04	-2.44E+00
MW0144894	Allopumiliotoxin 267a	3.90E+04	3.76E+04	5.14E+04	2.93E+04	3.89E+04	2.92E+04	2.55E+04	2.53E+04	2.43E+04	2.73E+04	2.79E+04	3.25E+04	2.46E-02	4.69E-01
MW0154369	Neolinustatin	2.22E+03	5.46E+03	3.86E+03	6.26E+03	1.63E+03	4.03E+03	1.73E+03	1.82E+03	9.98E+02	1.13E+03	2.17E+03	1.18E+03	2.03E-02	1.38E+00
MW0169004	Cytosine	7.56E+04	7.87E+04	9.39E+04	7.23E+04	9.12E+04	7.24E+04	2.71E+05	1.05E+05	1.83E+05	1.51E+05	1.65E+05	7.52E+04	3.74E-02	-9.73E-01
MW0107334	L-Histidine	1.48E+03	4.76E+03	1.56E+03	8.61E+02	8.80E+02	6.85E+02	7.11E+03	3.17E+03	2.04E+03	3.60E+03	4.44E+03	3.49E+03	3.71E-02	-1.22E+00
MW0011245	(3E,5Z)-3,5-Octadien-1-ol	1.79E+04	2.14E+04	2.17E+04	2.12E+04	2.03E+04	2.29E+04	2.37E+04	2.60E+04	2.60E+04	2.58E+04	2.46E+04	2.43E+04	8.39E-04	-2.62E-01
MW0143550	5alpha-Cholane	2.63E+05	2.27E+05	2.61E+05	2.55E+05	3.05E+05	2.80E+05	2.43E+05	2.13E+05	2.21E+05	2.09E+05	2.57E+05	2.42E+05	2.80E-02	2.01E-01
MW0122850	Ampicillin	2.45E+03	2.44E+03	1.19E+03	1.32E+03	2.50E+03	1.98E+03	4.84E+03	4.21E+03	3.94E+03	4.46E+03	1.96E+03	3.48E+03	5.12E-03	-9.46E-01
MW0055368	Norethindrone	5.26E+04	5.65E+04	5.81E+04	6.27E+04	4.58E+04	5.53E+04	1.54E+04	3.73E+04	5.47E+04	2.96E+04	5.38E+04	4.34E+04	4.67E-02	4.99E-01
MEDP1847	5-Hydroxymethyl-2-furancarboxaldehyde	1.25E+04	1.10E+04	1.13E+04	1.58E+04	1.46E+04	1.66E+04	2.26E+04	1.78E+04	1.92E+04	1.71E+04	1.69E+04	1.23E+04	4.01E-02	-3.75E-01
MW0122225	3,4-Dihydro-6-methoxy-2,2-dimethyl-2H-1-benzopyran-4-ol	2.10E+03	3.68E+03	2.59E+03	3.70E+03	2.68E+03	3.43E+03	3.94E+03	3.67E+03	4.00E+03	4.38E+03	3.70E+03	4.72E+03	1.07E-02	-4.26E-01
MEDL01963	Salicylamide	1.85E+03	2.77E+03	2.11E+03	2.20E+03	2.39E+03	3.86E+03	3.80E+03	4.09E+03	4.81E+03	9.09E+03	7.30E+03	7.06E+03	8.16E-03	-1.25E+00
MEDTN00717	4-Oxoretinoic acid	1.18E+04	2.00E+04	2.07E+04	1.62E+04	1.24E+04	1.77E+04	4.74E+03	1.45E+04	9.06E+03	7.90E+03	1.38E+04	1.53E+04	3.77E-02	5.96E-01
MW0063385	Rubusoside	4.30E+03	3.46E+03	4.93E+03	6.92E+03	4.07E+03	5.70E+03	1.67E+03	2.34E+03	1.38E+03	9.78E+02	2.78E+03	5.14E+03	1.07E-02	1.04E+00
MW0154481	N-Hydroxytyrosine	4.50E+03	4.43E+03	4.05E+03	4.19E+03	4.69E+03	4.87E+03	1.83E+03	2.81E+03	2.57E+03	3.85E+03	3.07E+03	3.48E+03	2.12E-03	6.02E-01
MW0007794	Methylisoeugenol	2.64E+03	2.56E+03	2.95E+03	2.81E+03	4.31E+03	2.92E+03	1.14E+03	2.12E+03	1.44E+03	2.30E+03	1.60E+03	2.20E+03	4.36E-03	7.51E-01
MW0006626	Clopamide	2.26E+04	2.19E+04	2.21E+04	2.01E+04	2.11E+04	2.05E+04	2.39E+04	2.22E+04	2.27E+04	2.42E+04	2.34E+04	2.11E+04	3.33E-02	-1.00E-01
MW0001243	Urea, tetraphenyl-	3.50E+04	2.95E+04	3.00E+04	3.11E+04	2.33E+04	3.28E+04	2.44E+04	2.21E+04	2.53E+04	2.45E+04	2.58E+04	2.34E+04	1.23E-02	3.20E-01
MW0056883	Colfosceril palmitate	1.38E+03	1.03E+03	2.27E+03	1.05E+03	1.63E+03	1.72E+03	3.21E+04	1.24E+04	1.10E+04	1.83E+04	7.02E+03	4.80E+03	2.52E-02	-3.24E+00
MW0142781	3alpha,12alpha-Dihydroxy-5beta-chol-6-en-24-oic acid	3.18E+05	2.33E+05	2.38E+05	1.95E+05	2.07E+05	2.29E+05	1.21E+05	1.33E+05	1.24E+05	1.16E+05	1.80E+05	1.64E+05	1.39E-03	7.59E-01
MW0052448	Docosahexaenoic acid	6.48E+04	7.07E+04	4.97E+04	3.98E+04	4.22E+04	3.84E+04	3.76E+04	2.56E+04	2.36E+04	2.74E+04	4.12E+04	2.29E+04	1.11E-02	7.77E-01
MW0004064	3-Hydroxyphenylacetic acid	3.72E+03	1.20E+03	3.15E+03	1.75E+03	1.89E+03	1.76E+03	5.99E+02	9.61E+02	7.46E+02	1.57E+03	9.06E+02	1.72E+03	3.21E-02	1.05E+00
MW0110745	2-Hexadecanoylthio-1-ethylphosphorylcholine	8.42E+04	9.68E+04	8.45E+04	8.27E+04	9.15E+04	8.88E+04	3.96E+04	4.61E+04	4.70E+04	5.05E+04	5.62E+04	6.86E+04	6.21E-05	7.79E-01
MW0000484	Vindesine	9.77E+02	6.38E+02	1.11E+03	8.00E+02	1.13E+03	9.30E+02	3.69E+03	2.52E+03	1.64E+03	2.25E+03	2.29E+03	1.03E+03	1.49E-02	-1.27E+00
MEDL02248	Carnosol	1.56E+05	1.63E+05	1.61E+05	1.54E+05	1.61E+05	1.63E+05	1.33E+05	1.53E+05	1.39E+05	1.45E+05	1.49E+05	1.48E+05	2.91E-03	1.40E-01
MEDP1825	Dihydrokavain	3.89E+03	3.55E+03	3.67E+03	3.85E+03	4.03E+03	3.87E+03	3.64E+03	3.01E+03	1.52E+03	2.04E+03	2.72E+03	3.56E+03	2.64E-02	4.70E-01
ZINC968225	Terpinolene	2.87E+03	5.37E+03	5.53E+03	5.03E+03	5.45E+03	8.92E+03	9.78E+03	9.39E+03	7.79E+03	7.73E+03	1.10E+04	6.62E+03	1.18E-02	-6.58E-01
MEDL01843	Matairesinol	5.16E+04	5.71E+04	5.85E+04	5.11E+04	5.72E+04	5.38E+04	2.38E+04	2.96E+04	3.29E+04	2.90E+04	3.39E+04	4.13E+04	3.66E-05	7.90E-01
MW0103469	Adenosine-5'-diphosphate	1.22E+05	1.80E+05	6.95E+04	1.22E+05	1.27E+05	1.01E+05	9.29E+04	8.68E+04	1.01E+04	4.87E+04	9.43E+04	9.97E+04	4.23E-02	7.39E-01
MW0150509	Gly-Trp-Trp	3.28E+03	3.35E+03	3.84E+03	4.05E+03	4.19E+03	3.25E+03	1.36E+03	2.37E+03	3.52E+03	1.27E+03	3.41E+03	3.13E+03	3.80E-02	5.45E-01
MW0052607	Ergosterol	3.73E+04	3.76E+04	4.46E+04	3.23E+04	3.77E+04	3.57E+04	2.54E+04	2.95E+04	2.92E+04	3.10E+04	3.06E+04	3.08E+04	2.66E-03	3.53E-01
MEDL02396	Sucrose	7.37E+02	1.35E+03	2.16E+03	2.21E+03	2.23E+03	1.27E+03	1.21E+03	1.37E+03	6.42E+02	9.38E+02	1.12E+03	4.21E+02	4.43E-02	8.01E-01
FDATP00888	Cetrimonium bromide	4.71E+04	6.12E+04	5.46E+04	4.38E+04	5.98E+04	6.00E+04	4.25E+04	4.30E+04	3.94E+04	3.93E+04	4.35E+04	5.66E+04	2.70E-02	3.05E-01
MW0012074	11b,21-Dihydroxy-5b-pregnane-3,20-dione	9.79E+03	1.33E+04	7.33E+03	1.03E+04	8.94E+03	8.02E+03	5.66E+03	5.48E+03	6.24E+03	4.85E+03	1.15E+04	3.33E+03	3.88E-02	6.37E-01
MW0000415	Quinaglute	1.07E+04	1.09E+04	1.20E+04	8.16E+03	1.26E+04	1.32E+04	8.74E+02	5.07E+03	2.56E+03	9.46E+03	5.37E+03	4.35E+03	1.30E-03	1.29E+00
MW0063507	beta-D-Glucopyranosyl (2alpha,3beta,4beta,19alpha)-2,3,19,23-tetrahydroxyolean-12-en-28-oate	1.79E+03	1.79E+03	1.96E+03	1.91E+03	1.41E+03	3.25E+03	6.47E+02	8.03E+02	7.05E+02	5.32E+02	5.57E+02	1.99E+03	7.94E-03	1.21E+00
MW0126223	Praziquantel	9.15E+03	6.30E+03	1.23E+04	1.16E+04	1.04E+04	7.60E+03	3.65E+03	5.66E+03	4.55E+03	5.03E+03	8.46E+03	5.00E+03	5.84E-03	8.25E-01
MW0014655	5,8-Epoxy-5,8-dihydro-3-hydroxy-8'-apo-b,y-carotenal	4.36E+04	5.30E+04	5.51E+04	5.03E+04	4.96E+04	5.10E+04	4.39E+04	4.10E+04	4.14E+04	4.25E+04	4.83E+04	4.71E+04	1.05E-02	1.96E-01
MW0014719	5beta-Cholanic acid	1.49E+05	1.28E+05	1.79E+05	1.23E+05	1.43E+05	1.35E+05	1.05E+05	9.91E+04	1.17E+05	1.23E+05	1.19E+05	1.34E+05	2.47E-02	2.97E-01
MW0168969	Conessine	3.50E+04	3.46E+04	3.33E+04	3.05E+04	3.24E+04	3.45E+04	3.14E+04	2.84E+04	2.21E+04	2.78E+04	2.97E+04	2.92E+04	7.83E-03	2.49E-01
MW0052489	Doxercalciferol	1.31E+04	3.60E+04	1.66E+04	3.94E+04	1.40E+04	2.13E+04	8.89E+03	7.41E+03	2.73E+03	5.60E+03	8.93E+03	1.28E+04	1.91E-02	1.60E+00
MEDP1759	Etonogestrel	1.87E+05	1.11E+05	1.75E+05	1.74E+05	1.54E+05	1.92E+05	7.12E+04	6.18E+04	9.06E+04	7.54E+04	1.70E+05	1.33E+05	1.30E-02	7.22E-01
MW0013397	2-Arachidonoylglycerol	9.88E+03	9.03E+03	9.53E+03	1.01E+04	1.59E+04	1.20E+04	2.91E+03	4.36E+03	2.38E+03	5.28E+03	1.27E+04	7.09E+03	2.03E-02	9.36E-01
MEDN1125	N,N -dicyclohexylcarbodiimide	2.04E+03	1.07E+03	3.24E+03	1.39E+03	3.91E+03	4.88E+03	7.67E+03	8.28E+03	3.52E+03	8.71E+03	4.39E+03	2.40E+03	4.22E-02	-1.08E+00
MW0157470	Thalicarpine	7.25E+03	4.07E+03	7.23E+03	8.91E+03	2.04E+04	1.99E+04	9.91E+02	7.31E+02	2.33E+03	5.36E+02	5.58E+02	1.09E+04	3.19E-02	2.08E+00
MW0006998	Estrone	2.31E+05	2.49E+05	2.66E+05	2.40E+05	2.54E+05	2.73E+05	1.10E+05	1.26E+05	1.22E+05	1.60E+05	1.62E+05	1.71E+05	1.39E-05	8.30E-01
MW0135186	4-Methylesculetin	2.96E+03	3.07E+03	2.66E+03	2.27E+03	2.38E+03	2.47E+03	3.18E+03	3.60E+03	2.66E+03	3.32E+03	3.34E+03	2.99E+03	1.57E-02	-2.71E-01
MW0107870	L-Gulonic acid	2.09E+04	2.26E+04	2.35E+04	2.28E+04	2.02E+04	2.27E+04	2.15E+04	1.73E+04	2.11E+04	2.19E+04	1.87E+04	1.82E+04	3.82E-02	1.61E-01
MW0001964	Difenpiramide	7.84E+04	8.01E+04	8.98E+04	8.67E+04	8.16E+04	8.22E+04	6.06E+04	5.78E+04	5.21E+04	6.41E+04	6.47E+04	6.59E+04	1.41E-05	4.50E-01
MW0103132	Withaferin A	2.55E+03	2.90E+03	2.51E+03	2.32E+03	2.25E+03	2.12E+03	2.69E+03	9.39E+02	1.47E+03	1.63E+03	1.47E+03	8.81E+02	1.59E-02	6.89E-01
MW0121803	6,6'-(1,2-phenylene)bis(1,3,5-triazine-2,4-diamine)	7.31E+03	7.26E+03	6.34E+03	6.39E+03	8.35E+03	7.26E+03	5.31E+03	5.45E+03	6.14E+03	6.01E+03	6.47E+03	4.63E+03	4.56E-03	3.35E-01
MW0148475	Digitogenin	1.51E+05	1.50E+05	2.05E+05	1.67E+05	1.72E+05	1.65E+05	1.84E+05	8.82E+04	9.46E+04	1.00E+05	1.33E+05	1.28E+05	2.25E-02	4.74E-01
MW0122734	Acipimox	1.75E+05	1.88E+05	1.79E+05	1.82E+05	1.76E+05	1.73E+05	1.80E+05	1.86E+05	1.80E+05	1.95E+05	2.03E+05	1.93E+05	3.62E-02	-8.57E-02
MW0140518	(E) 9-octadecen-1-ol	9.02E+03	1.15E+04	1.25E+04	8.72E+03	1.12E+04	1.17E+04	8.26E+03	9.83E+03	8.35E+03	8.58E+03	9.10E+03	9.73E+03	3.52E-02	2.62E-01
MW0063575	Smilagenin acetate	3.20E+03	3.37E+03	5.54E+03	1.63E+03	6.96E+03	4.91E+03	1.86E+03	6.16E+02	8.35E+02	4.95E+02	2.73E+03	2.48E+03	1.47E-02	1.51E+00
MEDN1105	N-[(3S)-Tetrahydro-2-oxo-3-furanyl]octadecanamide	2.16E+05	2.22E+05	2.46E+05	1.83E+05	2.30E+05	2.20E+05	1.72E+05	1.67E+05	1.73E+05	1.86E+05	1.99E+05	1.81E+05	3.93E-03	2.88E-01
MW0168967	Colchiceine	9.76E+03	9.61E+03	1.01E+04	9.18E+03	8.84E+03	9.90E+03	4.75E+03	4.26E+03	5.05E+03	4.85E+03	7.32E+03	7.22E+03	4.00E-04	7.78E-01
MW0056744	Palmitoyl 3-carbacyclic Phosphatidic Acid	1.43E+04	2.49E+04	1.82E+04	1.90E+04	2.01E+04	1.48E+04	1.06E+04	3.87E+03	1.62E+03	1.03E+04	2.32E+04	1.01E+04	3.97E-02	8.97E-01
MEDL01794	Betulinic acid	1.04E+04	9.35E+03	1.11E+04	1.13E+04	1.01E+04	9.75E+03	7.29E+03	7.89E+03	7.50E+03	8.10E+03	8.76E+03	8.69E+03	2.01E-04	3.60E-01
MEDP1610	Proline betaine	7.63E+03	6.52E+03	9.11E+03	5.20E+03	3.89E+04	2.00E+04	8.36E+04	6.38E+04	4.80E+04	5.87E+04	3.47E+04	4.84E+04	8.56E-04	-1.95E+00
MEDP1836	Nootkatone	2.63E+04	2.80E+04	2.70E+04	3.41E+04	2.76E+04	3.66E+04	2.28E+04	2.51E+04	2.16E+04	2.55E+04	2.81E+04	2.11E+04	2.03E-02	3.17E-01
MW0062209	Proscillaridin	3.34E+04	3.24E+04	4.28E+04	3.85E+04	2.89E+04	3.23E+04	2.66E+04	2.43E+04	2.24E+03	2.78E+04	2.63E+04	2.76E+04	2.99E-02	6.28E-01
MW0016240	Bufalin	5.68E+04	1.26E+05	8.06E+04	9.59E+04	6.41E+04	5.13E+04	6.51E+04	5.61E+04	1.27E+04	2.79E+04	7.16E+04	2.92E+04	4.15E-02	8.55E-01
MW0005229	4-Methylcatechol	1.90E+03	2.35E+03	2.43E+03	2.19E+03	2.96E+03	4.10E+03	2.65E+03	3.31E+03	5.85E+03	3.33E+03	6.52E+03	4.73E+03	4.22E-02	-7.28E-01
MW0142773	(3-Acrylamidopropyl)trimethylammonium Chloride	2.54E+05	2.28E+05	2.47E+05	2.20E+05	2.41E+05	2.20E+05	2.45E+05	2.61E+05	2.67E+05	2.70E+05	2.33E+05	2.66E+05	2.58E-02	-1.29E-01
MW0107737	Leu-Leu-Gly	4.08E+03	1.74E+03	2.80E+03	1.72E+03	8.94E+02	1.93E+03	3.70E+03	3.12E+03	2.97E+03	3.95E+03	5.10E+03	3.20E+03	2.58E-02	-7.44E-01
MW0000277	Harmine	2.04E+03	3.01E+03	3.66E+03	2.15E+03	2.75E+03	2.19E+03	6.52E+03	4.75E+03	2.06E+03	5.94E+03	7.41E+03	3.00E+03	4.11E-02	-9.10E-01
MW0001985	2-(Acetyloxy)-3-methylbenzoic acid	6.38E+04	8.39E+04	1.01E+05	8.61E+04	6.38E+04	7.49E+04	7.46E+04	5.49E+04	4.93E+04	5.79E+04	7.63E+04	5.55E+04	4.25E-02	3.63E-01
MW0103119	Vitamin e succinate	8.77E+03	9.07E+03	1.39E+04	7.09E+03	7.00E+03	6.98E+03	5.48E+03	4.03E+03	4.93E+03	6.42E+03	3.85E+03	7.22E+03	2.27E-02	7.24E-01
MW0106353	Dacarbazine	1.48E+04	1.67E+04	1.48E+04	1.43E+04	1.37E+04	1.69E+04	1.16E+04	1.45E+04	1.18E+04	1.23E+04	1.33E+04	1.50E+04	2.26E-02	2.17E-01
MW0011902	1,2-Dioleoyl-sn-Glycero-3-Phosphocholine	9.52E+02	1.06E+03	4.38E+03	1.24E+03	1.35E+03	2.61E+03	4.00E+03	2.85E+03	6.15E+03	6.50E+03	7.74E+03	6.00E+03	3.12E-03	-1.52E+00
MW0006349	Bezafibrate	3.32E+04	4.79E+04	4.75E+04	3.77E+04	4.71E+04	4.44E+04	1.20E+04	2.16E+04	1.46E+04	2.51E+04	1.75E+04	3.34E+04	3.20E-04	1.05E+00
MW0109797	Telaprevir	8.04E+03	6.42E+03	5.68E+03	6.87E+03	4.28E+03	6.02E+03	4.68E+03	1.55E+03	1.06E+03	2.00E+03	2.32E+03	2.40E+03	3.21E-04	1.41E+00
MW0168475	2,4-dichloro-N-propylbenzamide	7.58E+03	7.88E+03	7.44E+03	7.56E+03	8.92E+03	7.70E+03	6.45E+03	7.36E+03	6.89E+03	6.92E+03	8.02E+03	7.14E+03	4.44E-02	1.38E-01
MW0013222	20a,20b-dihomo-9-oxo-11R,15S-dihydroxy-5Z,13E-prostadienoic acid	1.19E+04	1.66E+04	1.22E+04	1.04E+04	1.65E+04	1.37E+04	3.14E+03	3.10E+03	2.84E+03	3.32E+03	6.23E+03	8.23E+03	6.60E-05	1.60E+00
MW0107507	Isoleucylproline	1.60E+04	1.23E+04	2.17E+04	1.32E+04	1.67E+04	2.31E+04	1.92E+04	9.21E+03	8.09E+03	6.02E+03	1.24E+04	1.03E+04	3.61E-02	6.59E-01
MW0004976	4-Fluoroaniline	3.76E+04	4.19E+04	4.12E+04	3.77E+04	3.87E+04	4.28E+04	3.66E+04	3.84E+04	3.45E+04	3.54E+04	3.71E+04	4.03E+04	4.15E-02	1.10E-01
MW0005864	7-Hydroxy-2-acetamidofluorene	9.31E+04	2.47E+05	1.04E+05	7.07E+04	7.03E+04	1.45E+05	3.43E+04	2.02E+04	2.23E+04	2.50E+04	4.80E+04	3.34E+04	2.06E-02	2.00E+00
MW0053495	Geranylcitronellol	6.14E+05	6.40E+05	7.73E+05	4.94E+05	5.85E+05	5.16E+05	4.34E+05	4.33E+05	4.38E+05	4.93E+05	5.14E+05	5.02E+05	1.99E-02	3.64E-01
MW0012822	Azelaoyl PAF	3.62E+03	2.99E+03	5.76E+03	2.23E+03	9.32E+03	5.30E+03	2.43E+03	7.99E+02	1.51E+03	1.16E+03	3.37E+03	2.68E+03	3.99E-02	1.29E+00
MEDP1339	LPC(18:1/0:0)	7.96E+04	8.25E+04	1.04E+05	8.80E+04	9.01E+04	8.94E+04	1.21E+05	1.10E+05	8.71E+04	9.78E+04	1.03E+05	1.34E+05	3.49E-02	-2.92E-01
MW0103666	Telbivudine	9.30E+02	4.00E+03	2.49E+03	5.83E+03	5.48E+03	3.25E+03	6.95E+03	4.46E+03	7.71E+03	8.16E+03	6.22E+03	6.68E+03	9.46E-03	-8.71E-01
MW0016971	Celastrol	1.34E+05	1.23E+05	1.48E+05	1.47E+05	1.28E+05	1.44E+05	1.03E+05	1.02E+05	1.20E+05	1.12E+05	1.08E+05	1.09E+05	4.87E-04	3.32E-01
MEDP0151	2-Hydroxy-6-Aminopurine	4.31E+03	6.81E+03	5.10E+03	4.83E+03	5.67E+03	4.30E+03	1.26E+04	7.91E+03	9.25E+03	8.43E+03	7.72E+03	3.78E+03	4.31E-02	-6.80E-01
MW0015980	(3S,5S,9R,10S,13R,14R,17R)-10,13-dimethyl-17-[(E,2R)-5-methylhex-3-en-2-yl]-2,3,4,5,6,9,11,12,14,15,16,17-dodecahydro-1H-cyclopenta[a]phenanthren-3-ol	6.41E+04	5.61E+04	6.40E+04	6.09E+04	7.17E+04	6.48E+04	5.45E+04	5.03E+04	5.02E+04	4.90E+04	6.10E+04	5.99E+04	1.01E-02	2.33E-01
MW0049807	1-Palmitoyl-2-oleoyl-sn-glycerol	2.88E+04	4.24E+04	2.75E+04	4.06E+04	2.66E+04	4.02E+04	7.27E+02	1.01E+04	1.58E+04	7.35E+03	3.11E+03	8.53E+02	3.66E-05	2.44E+00
MW0141821	1-Oxazolo[4,5-B]pyridin-2-YL-1-dodecanone	3.26E+04	3.30E+04	3.85E+04	3.37E+04	3.45E+04	3.50E+04	2.63E+04	2.18E+04	2.72E+04	2.74E+04	2.28E+04	2.70E+04	4.85E-05	4.44E-01
MW0194139	2-alpha-D-glucosyl-D-glucose	3.42E+03	3.11E+03	3.61E+03	3.29E+03	3.65E+03	3.62E+03	2.30E+03	1.21E+03	2.84E+03	3.05E+03	3.35E+03	2.57E+03	3.19E-02	4.35E-01
MW0063326	Reticulataxanthin	1.32E+04	9.56E+03	1.19E+04	1.35E+04	1.43E+04	1.40E+04	6.05E+03	6.19E+03	6.71E+03	6.96E+03	1.16E+04	1.10E+04	4.95E-03	6.57E-01
MW0116889	1-Benzyl-3-cetyl-2-methylimidazolium iodide	2.52E+05	2.29E+05	2.55E+05	2.39E+05	2.53E+05	2.54E+05	2.19E+05	1.99E+05	2.04E+05	1.94E+05	2.33E+05	2.27E+05	1.73E-03	2.18E-01
MW0154092	n-(alpha-Linolenoyl) tyrosine	2.27E+04	1.97E+04	2.35E+04	2.82E+04	2.64E+04	2.36E+04	1.64E+04	2.00E+04	2.09E+04	2.25E+04	2.13E+04	1.86E+04	2.27E-02	2.68E-01
MW0125204	Molsidomine	5.50E+04	6.36E+04	5.94E+04	6.26E+04	5.52E+04	4.76E+04	1.28E+05	9.41E+04	8.23E+04	9.30E+04	7.38E+04	7.12E+04	1.00E-02	-6.60E-01
MW0063474	Schleicheol 2	2.74E+04	2.79E+04	3.60E+04	2.23E+04	2.70E+04	2.75E+04	2.00E+04	1.92E+04	2.26E+04	2.39E+04	2.10E+04	2.43E+04	1.71E-02	3.61E-01
MEDP1084	Carnitine C12:0	4.06E+04	6.00E+04	3.24E+04	4.15E+04	3.80E+04	3.48E+04	2.54E+04	2.39E+04	2.58E+04	2.00E+04	5.00E+04	1.62E+04	4.70E-02	6.16E-01
MW0159995	Androstane-3,17-diol	4.47E+03	3.53E+03	2.55E+03	1.00E+03	5.04E+03	1.95E+03	3.68E+02	7.82E+02	8.49E+02	8.91E+02	5.93E+02	1.03E+03	1.33E-02	2.04E+00
MW0126012	Oxypurinol	7.62E+04	5.70E+04	7.74E+04	6.56E+04	5.29E+04	8.29E+04	1.68E+05	9.27E+04	1.36E+05	1.01E+05	9.08E+04	6.40E+04	4.60E-02	-6.63E-01
MW0130336	2,3',4,5'-Tetramethoxystilbene	5.19E+06	4.93E+06	6.55E+06	6.02E+06	6.05E+06	5.39E+06	2.48E+06	2.74E+06	3.35E+06	3.58E+06	3.29E+06	4.63E+06	1.78E-04	7.65E-01
MW0009939	Tolnaftate	6.81E+03	7.27E+03	6.31E+03	7.02E+03	7.93E+03	5.96E+03	5.96E+03	6.54E+03	6.37E+03	5.58E+03	4.83E+03	6.33E+03	3.51E-02	2.13E-01
MW0116031	(E,E)-Futoamide	7.19E+03	7.86E+03	6.86E+03	9.00E+03	9.14E+03	8.20E+03	2.57E+03	5.22E+03	4.09E+03	7.13E+03	5.96E+03	6.58E+03	8.08E-03	6.13E-01
MW0156613	Senkirkine	5.73E+03	5.45E+03	5.40E+03	4.97E+03	5.50E+03	5.47E+03	3.02E+03	2.13E+03	1.93E+03	2.24E+03	4.40E+03	4.44E+03	3.12E-03	8.40E-01
MW0052945	Fumagillin	4.52E+03	4.52E+03	4.88E+03	4.88E+03	3.90E+03	4.98E+03	5.22E+02	2.26E+03	6.85E+02	1.47E+03	3.28E+03	3.16E+03	1.81E-03	1.28E+00
MW0151928	juvenile hormone III	1.91E+03	1.73E+03	1.92E+03	1.29E+03	1.78E+03	2.89E+03	1.05E+03	1.75E+03	1.52E+03	1.28E+03	8.93E+02	1.34E+03	4.00E-02	5.55E-01
MW0152146	Latia luciferin	3.57E+04	4.21E+04	3.93E+04	3.83E+04	3.40E+04	3.74E+04	4.10E+03	2.77E+04	2.60E+04	2.66E+04	2.80E+04	2.96E+04	1.44E-02	6.76E-01
MW0007249	Gliclazide	5.36E+04	4.98E+04	5.91E+04	5.48E+04	5.49E+04	5.40E+04	2.28E+04	2.43E+04	2.52E+04	2.67E+04	3.49E+04	3.72E+04	2.31E-05	9.32E-01
MW0123116	Biotin-XX-Hydrazide	1.20E+04	1.07E+04	1.18E+04	1.15E+04	1.17E+04	8.68E+03	6.50E+03	1.02E+04	7.95E+03	6.45E+03	8.80E+03	9.40E+03	5.78E-03	4.30E-01
MW0049148	Cyproterone	1.40E+04	1.71E+04	1.74E+04	1.80E+04	1.82E+04	1.69E+04	9.55E+03	8.77E+03	1.11E+04	6.95E+03	7.64E+03	7.84E+03	2.58E-06	9.68E-01
MW0137853	Cytotrienin A	1.97E+04	1.86E+04	1.42E+04	1.62E+04	1.63E+04	1.93E+04	9.09E+03	9.02E+03	6.86E+03	1.03E+04	1.56E+04	2.03E+04	4.46E-02	5.51E-01
MW0005059	4-Hydroxy-3-methoxycinnamaldehyde	6.26E+03	6.20E+03	6.02E+03	6.31E+03	6.38E+03	6.18E+03	7.17E+03	6.64E+03	6.37E+03	6.63E+03	6.15E+03	6.95E+03	3.59E-02	-9.57E-02
MW0056777	(1aR,7aS,10aS,10bS)-1a,5-dimethyl-8-methylidene-2,3,6,7,7a,8,10a,10b-octahydrooxireno[9,10]cyclodeca[1,2-b]furan-9(1aH)-one	1.99E+03	1.18E+03	9.95E+02	1.12E+03	1.10E+03	1.06E+03	1.54E+03	1.55E+03	2.31E+03	1.95E+03	1.31E+03	1.87E+03	3.48E-02	-5.01E-01
MW0147342	Restanza	4.58E+03	6.46E+03	4.91E+03	8.46E+03	4.17E+03	5.34E+03	3.16E+03	4.33E+03	3.68E+03	1.38E+03	4.07E+03	3.33E+03	1.55E-02	7.67E-01
MW0014037	3-hexanoyl-NBD Cholesterol	6.10E+02	3.56E+03	4.01E+02	2.11E+03	1.52E+03	1.62E+03	7.79E+03	1.14E+03	9.19E+03	8.39E+03	4.34E+03	4.18E+03	1.98E-02	-1.84E+00
MW0168478	2,6-Dichlorobenzamide	5.00E+02	1.99E+03	1.92E+03	4.29E+03	2.67E+03	6.70E+02	7.02E+03	5.44E+03	3.85E+03	7.07E+03	2.43E+03	3.22E+03	1.84E-02	-1.27E+00
MW0123807	Eicosapentaenoyl Serotonin	1.39E+04	1.35E+04	1.21E+04	8.06E+03	1.38E+04	1.13E+04	7.03E+03	3.46E+03	6.07E+03	9.03E+03	6.63E+03	9.85E+03	2.91E-03	7.89E-01
MW0002477	2-[(3R)-1-(2,2-diethoxyethyl)-3-[(4-methylphenyl)carbamoylamino]-2-oxoindol-3-yl]-N-(4-methylphenyl)acetamide	7.61E+03	6.59E+03	6.29E+03	8.92E+03	1.11E+04	1.11E+04	1.69E+03	2.42E+03	2.24E+03	1.75E+03	3.20E+03	7.68E+03	1.69E-03	1.44E+00
MW0105439	Adouetine X	1.84E+04	1.87E+04	2.90E+04	1.16E+04	3.97E+04	2.26E+04	1.31E+04	6.40E+03	8.74E+03	3.13E+03	1.52E+04	1.79E+04	2.67E-02	1.12E+00
MW0169068	Dihydrocapsaicin	9.29E+03	1.08E+04	1.08E+04	1.03E+04	8.85E+03	9.04E+03	6.17E+03	6.61E+03	5.41E+03	6.41E+03	5.32E+03	5.74E+03	1.33E-05	7.28E-01
MW0147956	Cycloprotobuxine C	1.58E+05	1.53E+05	1.96E+05	1.34E+05	1.50E+05	1.46E+05	1.16E+05	1.16E+05	1.28E+05	1.27E+05	1.29E+05	1.41E+05	1.60E-02	3.06E-01
MW0016293	Calcifediol	1.04E+04	1.40E+04	1.01E+04	7.94E+03	1.15E+04	1.11E+04	4.29E+03	3.01E+03	4.05E+03	2.54E+03	4.06E+03	6.42E+03	7.48E-05	1.41E+00
MEDL02684	Psoralidin	2.58E+04	2.38E+04	2.62E+04	2.13E+04	2.74E+04	2.65E+04	9.42E+02	1.58E+04	1.04E+04	1.37E+04	2.15E+04	1.73E+04	7.76E-03	9.23E-01
FDATN00005	Bortezomib	2.23E+04	2.14E+04	2.66E+04	2.59E+04	2.22E+04	2.19E+04	1.40E+04	9.93E+03	1.62E+04	1.32E+04	1.60E+04	1.66E+04	6.98E-05	7.07E-01
MW0052581	Epomusenin B	1.70E+04	8.82E+03	1.20E+04	1.39E+04	1.46E+04	1.50E+04	1.35E+03	2.36E+03	2.24E+03	2.72E+03	4.71E+03	4.12E+03	7.17E-05	2.21E+00
MW0103227	alpha-Pinene oxide	1.16E+04	1.19E+04	1.14E+04	1.15E+04	1.00E+04	1.14E+04	9.34E+03	1.01E+04	9.95E+03	1.00E+04	9.97E+03	9.93E+03	2.02E-03	1.94E-01
MW0169676	Pinolenic acid	2.06E+04	3.25E+04	2.74E+04	1.91E+04	3.60E+04	1.82E+04	1.25E+04	1.57E+04	1.45E+04	2.08E+04	1.95E+04	1.58E+04	2.94E-02	6.37E-01
MW0006940	Drofenine	1.42E+04	9.78E+03	9.64E+03	6.60E+03	5.46E+03	1.39E+04	1.58E+03	3.27E+03	3.79E+03	3.58E+03	4.43E+03	4.83E+03	6.32E-03	1.47E+00
MW0111016	Docosahexaenoyl Ethanolamide	2.47E+03	3.95E+03	2.66E+03	3.57E+03	1.09E+03	3.75E+03	5.96E+02	4.80E+02	8.50E+02	6.18E+02	8.28E+02	8.58E+02	3.73E-03	2.05E+00
MEDN1410	N-Palmitoylglycine	4.21E+05	4.92E+05	5.70E+05	3.61E+05	4.26E+05	3.87E+05	2.95E+05	3.33E+05	3.34E+05	3.62E+05	3.71E+05	3.70E+05	2.34E-02	3.64E-01
MW0006241	Benzobicyclon	2.34E+03	2.47E+03	1.94E+03	2.32E+03	2.13E+03	1.55E+03	6.05E+02	8.81E+02	1.66E+03	7.42E+02	1.19E+03	1.52E+03	1.16E-03	9.49E-01
MW0137713	Clomiphene	3.89E+03	3.79E+03	4.72E+03	4.59E+03	2.88E+03	3.95E+03	1.85E+03	3.20E+03	3.49E+03	1.12E+03	3.87E+03	2.44E+03	3.17E-02	5.75E-01
MW0014532	4-Methylhexanoic acid	3.98E+03	4.60E+03	4.03E+03	4.30E+03	4.96E+03	3.81E+03	4.01E+03	3.70E+03	3.17E+03	3.50E+03	3.14E+03	3.68E+03	8.21E-03	2.77E-01
MW0016182	Bexarotene	2.18E+05	1.67E+05	2.21E+05	2.26E+05	1.67E+05	2.25E+05	1.34E+05	8.32E+04	1.06E+05	1.08E+05	2.11E+05	1.24E+05	6.74E-03	6.77E-01
MW0009999	Tropicamide	5.67E+02	7.42E+02	3.80E+02	6.73E+02	4.91E+02	6.87E+02	8.92E+02	1.03E+03	9.93E+02	8.44E+02	7.96E+02	1.12E+03	8.14E-04	-6.80E-01
MW0004631	p-Aminobenzoic acid	8.26E+02	6.17E+02	6.46E+02	9.17E+02	5.31E+02	8.25E+02	1.96E+03	1.31E+03	9.20E+02	1.62E+03	1.60E+03	9.44E+02	9.04E-03	-9.38E-01
MW0170020	Xanthosine	6.07E+04	4.59E+04	5.54E+04	5.08E+04	4.57E+04	8.25E+04	1.39E+05	7.29E+04	1.04E+05	8.09E+04	8.88E+04	4.95E+04	4.92E-02	-6.51E-01
MEDN1056	Iminodiacetic acid	1.85E+03	2.93E+03	3.62E+03	3.68E+03	4.88E+03	3.12E+03	4.89E+03	7.60E+03	6.74E+03	4.56E+03	6.76E+03	2.55E+03	3.78E-02	-7.21E-01
MW0053883	Hericenone D	2.53E+04	1.99E+04	2.47E+04	2.33E+04	2.32E+04	2.35E+04	1.72E+03	5.71E+03	6.75E+03	3.81E+03	1.08E+04	9.24E+03	5.85E-06	1.88E+00
MW0169538	N-dodecanoyl-L-Homoserine lactone	2.13E+04	2.26E+04	2.95E+04	1.64E+04	1.95E+04	1.91E+04	1.27E+04	1.36E+04	1.44E+04	1.42E+04	1.54E+04	1.64E+04	1.17E-02	5.66E-01
MW0105885	Aspartylalanine	1.11E+03	1.13E+03	1.95E+03	7.61E+02	1.42E+03	2.14E+03	3.94E+03	2.06E+03	1.90E+03	1.54E+03	2.02E+03	3.87E+03	4.98E-02	-8.48E-01
MW0062139	Ponasterone A	2.26E+04	2.71E+04	1.62E+04	1.41E+04	2.20E+04	2.71E+04	1.30E+04	1.37E+04	3.10E+03	1.24E+04	2.15E+04	8.71E+03	1.73E-02	8.35E-01
MW0063597	Sorbitan oleate	4.22E+04	3.59E+04	3.58E+04	2.87E+04	3.51E+04	3.28E+04	8.85E+03	1.04E+04	1.25E+04	1.14E+04	1.95E+04	1.94E+04	9.43E-06	1.36E+00
MW0062219	prostaglandin B2	6.20E+03	7.02E+03	7.49E+03	3.05E+03	9.02E+03	2.86E+03	3.31E+03	2.46E+03	3.63E+03	5.10E+03	2.23E+03	2.75E+03	4.58E-02	8.72E-01
MW0006079	Arvanil	1.54E+03	5.21E+03	3.17E+03	5.04E+03	4.38E+03	4.91E+03	7.62E+02	1.00E+03	7.28E+02	2.17E+03	7.58E+02	1.73E+03	3.09E-03	1.76E+00
MW0102807	Thymolphthalein	1.08E+04	9.18E+03	1.14E+04	1.17E+04	8.89E+03	1.25E+04	1.08E+04	5.41E+03	5.62E+03	8.34E+03	9.20E+03	8.08E+03	2.30E-02	4.42E-01
MW0055310	N-hexanoylsphingosine	1.26E+04	7.13E+03	9.72E+03	1.03E+04	1.41E+04	1.55E+04	8.58E+03	5.65E+03	5.55E+03	3.89E+03	8.92E+03	7.86E+03	1.15E-02	7.78E-01
MW0111235	Octadecylamine	1.07E+03	2.51E+03	2.63E+03	2.66E+03	1.73E+03	2.22E+03	3.46E+03	2.72E+03	3.22E+03	2.81E+03	2.64E+03	3.74E+03	1.36E-02	-5.36E-01
MW0014593	(+/-)5,6-EET Methyl Ester	2.75E+03	7.59E+03	1.22E+04	8.32E+03	1.02E+04	1.36E+04	1.72E+03	7.50E+02	1.63E+03	1.04E+04	3.39E+03	3.80E+03	2.75E-02	1.33E+00
MW0128394	Auraptenol	1.04E+05	1.02E+05	9.66E+04	9.92E+04	1.04E+05	1.03E+05	9.84E+04	9.50E+04	9.93E+04	9.45E+04	9.69E+04	9.88E+04	1.71E-02	6.33E-02
MW0103632	Nelarabine	1.31E+04	1.32E+04	1.33E+04	8.70E+03	1.67E+04	7.81E+03	5.01E+04	2.12E+04	3.91E+04	2.76E+04	2.67E+04	1.31E+04	2.13E-02	-1.29E+00
MW0055248	N-Arachidonoyl Taurine	4.11E+03	4.88E+03	4.00E+03	3.29E+03	3.42E+03	3.11E+03	4.18E+03	1.67E+03	2.22E+03	2.62E+03	2.77E+03	1.69E+03	2.25E-02	5.91E-01
MW0141942	2,2'-Diketospirilloxanthin	4.28E+03	4.50E+03	4.09E+03	4.37E+03	3.22E+03	4.40E+03	3.08E+03	2.12E+03	2.51E+03	2.74E+03	4.25E+03	2.89E+03	8.10E-03	4.99E-01
MW0052530	Enantio-PAF C-16	2.34E+04	2.47E+04	3.09E+04	2.62E+04	2.63E+04	2.59E+04	3.59E+04	3.18E+04	2.62E+04	2.83E+04	2.99E+04	3.82E+04	3.36E-02	-2.75E-01
MW0063327	Retinal	5.28E+03	8.30E+03	4.69E+03	4.64E+03	3.62E+03	9.99E+03	2.88E+03	1.18E+03	3.32E+03	2.45E+03	3.88E+03	3.83E+03	2.49E-02	1.06E+00
MW0006750	Dexmedetomidine	1.70E+03	2.17E+03	1.97E+03	1.42E+03	1.91E+03	2.31E+03	8.06E+02	1.25E+03	1.16E+03	9.46E+02	1.21E+03	1.03E+03	5.65E-04	8.43E-01
MW0012828	1-(6-((3-Methoxyestra-1,3,5(10)-trien-17-yl)amino)hexyl)-1H-pyrrole-2,5-dione	6.22E+04	9.07E+04	6.42E+04	7.03E+04	7.69E+04	5.58E+04	3.28E+04	3.84E+04	1.57E+04	3.91E+04	7.51E+04	4.15E+04	1.27E-02	7.92E-01
MW0114340	Lauric aldehyde	2.38E+03	2.57E+03	3.56E+03	1.88E+03	2.70E+03	1.74E+03	1.74E+03	1.78E+03	1.09E+03	1.25E+03	2.04E+03	1.62E+03	2.01E-02	6.42E-01
MW0015651	all-trans-Carophyll yellow	6.32E+05	6.60E+05	5.70E+05	5.87E+05	7.18E+05	6.18E+05	3.52E+05	3.56E+05	3.47E+05	3.60E+05	3.97E+05	4.91E+05	1.38E-05	7.16E-01
MW0153811	Methyl farnesoate	1.13E+03	1.74E+03	2.13E+03	1.53E+03	1.39E+03	2.26E+03	1.35E+03	6.99E+02	1.21E+03	1.23E+03	7.93E+02	9.70E+02	1.32E-02	7.03E-01
MW0011183	(3beta,22E,24R)-Ergosta-4,6,8(14),22-tetraen-3-ol	5.22E+03	3.09E+04	3.30E+04	4.27E+04	1.04E+04	2.43E+04	2.13E+03	4.66E+03	3.51E+03	6.48E+03	9.57E+03	1.53E+04	2.86E-02	1.82E+00
MW0009241	Octyl gallate	2.57E+04	2.55E+04	2.55E+04	2.78E+04	3.16E+04	3.01E+04	2.11E+04	2.72E+04	2.48E+04	2.51E+04	2.23E+04	2.25E+04	2.19E-02	2.17E-01
MW0016201	Bis(2-ethylhexyl) adipate	3.05E+04	4.57E+04	5.19E+04	2.95E+04	3.09E+04	3.55E+04	3.60E+04	9.76E+03	8.33E+03	2.21E+04	2.38E+04	1.76E+04	1.06E-02	9.29E-01
MW0147031	calyculin A	1.09E+03	1.02E+03	1.35E+03	4.70E+02	2.35E+03	2.80E+03	1.04E+04	1.42E+04	5.85E+03	8.83E+03	1.77E+04	6.06E+03	4.84E-03	-2.80E+00
MW0139231	Pachyrrhizin	1.09E+05	1.06E+05	1.06E+05	7.75E+04	9.69E+04	1.08E+05	6.16E+04	7.59E+04	8.09E+04	8.47E+04	6.98E+04	8.49E+04	3.32E-03	3.99E-01
MEDP1171	Butenoyl-PAF	6.58E+04	4.47E+04	4.25E+04	6.06E+04	4.63E+04	4.62E+04	5.31E+04	5.87E+04	5.23E+04	7.19E+04	7.79E+04	7.79E+04	4.78E-02	-3.57E-01
MW0110038	TRIPHENYL PHOSPHATE	1.22E+04	1.32E+04	1.25E+04	1.23E+04	1.10E+04	1.07E+04	9.03E+03	9.16E+03	1.04E+04	1.04E+04	1.07E+04	1.14E+04	6.18E-03	2.41E-01
MEDP1124	15-Hydroxy-5,8,11,13-eicosatetraenoic acid	1.42E+04	1.59E+04	1.98E+04	2.98E+04	6.40E+03	4.64E+03	1.76E+03	1.46E+03	9.50E+03	1.68E+03	4.12E+03	1.81E+03	2.48E-02	2.16E+00
MW0110917	N-(2-hydroxyethyl)icosanamide	5.19E+05	4.58E+05	5.73E+05	4.32E+05	5.04E+05	4.77E+05	3.88E+05	3.93E+05	4.23E+05	4.35E+05	4.24E+05	4.47E+05	1.19E-02	2.39E-01
MEDP1407	Carnitine C14:2	2.53E+04	2.40E+04	1.82E+04	2.09E+04	1.93E+04	8.82E+03	8.09E+03	9.94E+03	7.99E+03	6.83E+03	1.46E+04	5.46E+03	4.95E-03	1.14E+00
MW0110063	Trp-His	1.95E+03	2.15E+03	2.20E+03	1.39E+03	3.20E+03	1.63E+03	3.43E+03	2.94E+03	3.04E+03	3.74E+03	2.61E+03	2.93E+03	8.80E-03	-5.78E-01
MEDP1521	Carnitine C14:2 Isomer 1	4.44E+03	4.57E+03	3.91E+03	2.89E+03	3.36E+03	2.35E+03	1.15E+03	1.05E+03	1.25E+03	9.91E+02	2.68E+03	9.79E+02	6.88E-04	1.41E+00
MEDP1522	Carnitine C13:0	8.50E+04	1.05E+05	7.50E+04	9.54E+04	7.80E+04	6.38E+04	1.08E+05	1.13E+05	1.09E+05	1.06E+05	1.12E+05	7.99E+04	2.50E-02	-3.22E-01
MW0009338	Parecoxib	5.14E+04	4.29E+04	5.30E+04	5.12E+04	5.32E+04	5.38E+04	7.08E+04	8.31E+04	7.52E+04	4.68E+04	6.55E+04	6.45E+04	1.91E-02	-4.10E-01
MW0114307	D-Mannosamine	2.51E+03	2.51E+03	1.42E+03	1.83E+03	2.19E+03	5.61E+02	9.29E+03	3.81E+03	4.97E+03	6.48E+03	4.01E+03	2.37E+03	1.93E-02	-1.49E+00
MEDP1414	Carnitine C12:1	5.89E+03	7.91E+03	5.37E+03	6.66E+03	5.12E+03	2.23E+03	2.05E+03	2.39E+03	4.38E+03	1.00E+03	6.41E+03	1.31E+03	4.73E-02	9.20E-01
FDATN00872	Milbemycin A3 oxime	1.41E+06	1.24E+06	1.40E+06	1.46E+06	1.27E+06	1.32E+06	1.02E+06	1.23E+06	1.21E+06	8.73E+05	1.01E+06	1.31E+06	1.51E-02	2.83E-01
MW0119311	3-[1-[3-(Dimethylamino)propyl]-5-methoxy-1H-indol-3-yl]-4-(1H-indol-3-yl)-1H-pyrrole-2,5-dione	8.44E+03	9.63E+03	2.81E+04	1.66E+04	9.10E+03	1.33E+04	4.15E+03	4.71E+03	4.66E+03	5.93E+03	6.53E+03	7.42E+03	3.64E-02	1.35E+00
MW0156654	Ser-Arg-Tyr-Glu	4.71E+04	5.12E+04	5.20E+04	3.63E+04	4.86E+04	5.53E+04	1.68E+04	1.31E+04	8.87E+03	2.09E+04	2.52E+04	2.57E+04	1.50E-05	1.39E+00
MW0158906	Val-Arg-Val	2.51E+04	2.44E+04	2.24E+04	2.49E+04	2.18E+04	2.37E+04	1.69E+04	1.81E+04	2.06E+04	1.58E+04	1.73E+04	2.16E+04	1.02E-03	3.69E-01
MW0104741	2-Ethylhexyl diphenyl phosphate	4.74E+04	4.63E+04	5.04E+04	4.67E+04	4.37E+04	4.60E+04	2.39E+04	2.19E+04	2.47E+04	2.45E+04	3.63E+04	3.57E+04	4.37E-04	7.48E-01
MW0150853	His-Asn-Ile	3.98E+04	3.73E+04	3.67E+04	3.27E+04	3.62E+04	3.50E+04	1.80E+04	2.08E+04	1.70E+04	2.14E+04	2.51E+04	2.83E+04	1.00E-04	7.37E-01
MW0155765	Pro-Ala-His	2.90E+04	3.10E+04	3.37E+04	3.32E+04	3.17E+04	3.39E+04	1.84E+04	1.58E+04	1.96E+04	1.83E+04	2.00E+04	2.01E+04	1.58E-07	7.78E-01
MW0149772	Gln-Phe-Asp	2.18E+04	2.28E+04	2.43E+04	2.67E+04	2.48E+04	2.47E+04	1.87E+04	1.50E+04	1.69E+04	1.65E+04	2.02E+04	2.01E+04	2.30E-04	4.33E-01
MW0109640	Ser-Tyr-Arg	1.06E+06	1.05E+06	1.07E+06	1.05E+06	1.04E+06	1.03E+06	5.77E+05	5.53E+05	6.25E+05	6.07E+05	7.40E+05	8.00E+05	1.32E-04	6.91E-01
MW0150832	His-Arg-Asn	2.21E+05	2.22E+05	2.28E+05	2.22E+05	2.22E+05	2.18E+05	1.22E+05	1.18E+05	1.22E+05	1.28E+05	1.55E+05	1.68E+05	1.27E-04	7.16E-01
MW0145393	Arg-Ile-Ile	1.13E+04	1.17E+04	1.02E+04	1.26E+04	9.77E+03	1.10E+04	6.36E+03	5.97E+03	7.28E+03	5.22E+03	6.68E+03	1.17E+04	6.93E-03	6.25E-01
MW0145394	Arg-Ile-Leu	2.20E+03	2.14E+03	3.50E+03	4.25E+03	4.16E+03	4.21E+03	4.22E+03	4.59E+03	4.30E+03	4.75E+03	4.50E+03	4.43E+03	4.86E-02	-3.88E-01
MW0105463	Ala-Glu-Lys	7.16E+03	6.99E+03	9.09E+03	9.01E+03	7.56E+03	1.12E+04	8.24E+03	4.38E+03	6.65E+03	4.23E+03	7.92E+03	6.39E+03	4.43E-02	4.33E-01
MW0150185	Glu-Tyr-Asn-Lys	1.03E+05	1.38E+05	1.48E+05	1.02E+05	1.34E+05	1.51E+05	4.72E+04	3.78E+04	2.71E+04	5.82E+04	6.43E+04	6.95E+04	4.97E-05	1.35E+00
MW0123749	NSC250429	3.30E+04	3.03E+04	3.42E+04	3.40E+04	3.08E+04	3.18E+04	1.55E+04	1.44E+04	1.13E+04	1.44E+04	2.28E+04	2.23E+04	2.15E-04	9.47E-01
MW0149665	Gln-Gln-Gln-Glu-Gln	1.86E+04	1.78E+04	1.86E+04	1.73E+04	1.46E+04	1.79E+04	9.12E+03	8.62E+03	8.74E+03	9.77E+03	1.37E+04	1.30E+04	1.71E-04	7.35E-01
MW0155436	Phe4Cl-TyrMe-OH	2.65E+04	3.11E+04	2.71E+04	2.21E+04	2.61E+04	2.48E+04	1.18E+04	1.27E+04	1.41E+04	1.29E+04	1.54E+04	2.34E+04	5.34E-04	8.03E-01
MW0158578	Tyr-Phe-Thr-Lys	2.87E+04	2.94E+04	3.28E+04	3.24E+04	3.05E+04	3.11E+04	1.92E+04	2.04E+04	1.88E+04	2.06E+04	2.12E+04	2.65E+04	8.02E-05	5.45E-01
MW0051263	1,2-Dioctanoyl-sn-glycerol	1.09E+04	8.30E+03	7.18E+03	9.58E+03	1.12E+04	1.02E+04	6.93E+03	5.58E+03	8.28E+03	6.40E+03	6.40E+03	8.11E+03	8.26E-03	4.59E-01
MW0143854	6k-PGF1d4	1.12E+04	1.09E+04	9.73E+03	1.16E+04	1.01E+04	1.14E+04	5.28E+03	5.79E+03	5.72E+03	5.61E+03	6.77E+03	1.14E+04	6.77E-03	6.76E-01
MW0124143	Fluphenazine sulfoxide	2.34E+05	2.40E+05	2.63E+05	2.62E+05	2.61E+05	3.36E+05	1.42E+05	1.94E+05	1.95E+05	2.09E+05	2.18E+05	2.11E+05	4.01E-03	4.46E-01
MW0144755	Ala-Thr-Tyr-Lys	1.14E+04	9.77E+03	1.10E+04	9.97E+03	1.08E+04	1.12E+04	2.69E+03	4.83E+03	5.64E+03	2.81E+03	7.58E+03	5.60E+03	3.01E-04	1.14E+00
MW0156042	Pro-Val-Ala-Glu-Val	9.71E+03	8.62E+03	9.54E+03	9.82E+03	8.85E+03	8.62E+03	4.83E+03	4.37E+03	5.35E+03	5.22E+03	6.33E+03	6.79E+03	2.33E-05	7.46E-01
MW0153010	Lys-Ile-Glu-Arg	6.61E+04	5.91E+04	5.94E+04	5.28E+04	4.70E+04	3.76E+04	2.03E+04	1.12E+04	1.76E+04	2.07E+04	3.25E+04	4.42E+04	1.11E-03	1.13E+00
MW0050103	1,2-Dioleoyl-sn-glycerol	3.78E+04	3.90E+04	4.11E+04	3.72E+04	3.71E+04	3.69E+04	1.11E+04	1.07E+04	9.07E+03	4.17E+03	2.74E+04	2.25E+04	9.73E-04	1.43E+00
MW0145759	Asn-Gly-Ser-Pro-Ser	2.67E+03	2.18E+03	2.98E+03	1.62E+03	2.81E+03	2.88E+03	9.54E+02	1.24E+03	7.73E+02	1.46E+03	2.47E+03	1.67E+03	7.80E-03	8.19E-01
MW0111243	14,14,15,15-tetradeuterio-N-(2-hydroxyethyl)hexadecanamide	5.33E+04	4.44E+04	5.52E+04	4.43E+04	4.64E+04	4.83E+04	4.06E+04	3.98E+04	4.36E+04	4.45E+04	4.48E+04	4.31E+04	2.48E-02	1.87E-01
MW0155401	Phe-Val-Asp-Lys	1.37E+04	8.31E+03	1.24E+04	1.20E+04	7.74E+03	1.03E+04	2.74E+03	3.65E+03	6.63E+03	2.15E+03	6.65E+03	4.11E+03	5.04E-04	1.32E+00
MW0145823	Asn-Lys-Arg-Asp	7.53E+03	7.15E+03	1.44E+04	1.51E+04	1.14E+04	1.30E+04	3.61E+03	5.47E+03	5.92E+03	3.51E+03	7.13E+03	5.23E+03	4.75E-03	1.15E+00
MW0124789	Meptazinol	3.05E+04	3.07E+04	2.88E+04	3.12E+04	3.02E+04	3.09E+04	2.71E+04	2.49E+04	2.65E+04	2.84E+04	2.78E+04	3.13E+04	2.56E-02	1.35E-01
MW0110858	5(6)-EpETrE-EA	1.35E+03	1.54E+03	1.17E+03	1.44E+03	1.15E+03	6.92E+02	1.56E+03	2.19E+03	1.92E+03	2.04E+03	2.94E+03	1.94E+03	4.07E-03	-7.78E-01
MW0151323	Ile-Arg-Asn-Asp	7.61E+03	8.61E+03	7.16E+03	7.47E+03	4.46E+03	3.92E+03	5.71E+03	2.75E+03	1.56E+03	2.24E+03	7.36E+03	3.47E+03	4.87E-02	7.65E-01
MW0149846	Gln-Tyr-Thr-Lys	1.60E+04	1.72E+04	1.75E+04	1.74E+04	1.70E+04	2.06E+04	1.47E+04	1.47E+04	1.57E+04	1.60E+04	1.33E+04	1.81E+04	3.71E-02	1.94E-01
MW0155386	Phe-Tyr-Leu-Glu	3.19E+03	3.01E+03	3.75E+03	3.94E+03	3.30E+03	2.63E+03	3.20E+03	1.94E+03	1.44E+03	2.15E+03	9.22E+02	2.82E+03	1.53E-02	6.67E-01
MW0155209	Phe-His-His	5.03E+04	5.37E+04	5.59E+04	5.76E+04	5.32E+04	6.48E+04	3.43E+04	3.86E+04	4.97E+04	4.16E+04	3.39E+04	4.07E+04	4.51E-04	4.91E-01
MW0012405	15(S)-Fluprostenol	6.00E+03	6.19E+03	5.98E+03	6.33E+03	5.72E+03	5.43E+03	3.13E+03	3.59E+03	3.42E+03	3.38E+03	3.96E+03	4.69E+03	2.71E-05	6.85E-01
MW0159068	Val-Leu-Leu-Ser-Cys	1.23E+04	1.19E+04	1.18E+04	1.12E+04	1.05E+04	1.07E+04	5.13E+03	5.95E+03	5.73E+03	4.22E+03	8.47E+03	8.56E+03	4.71E-04	8.45E-01
MW0145573	Arg-Val-Ser-Leu-Asp	6.30E+03	7.37E+03	8.09E+03	5.20E+03	6.89E+03	6.95E+03	1.38E+03	2.10E+03	1.30E+03	4.44E+03	1.91E+03	1.66E+03	2.47E-05	1.67E+00
MW0152219	Leu-Arg-Asp-Lys	1.22E+04	1.28E+04	1.50E+04	9.75E+03	1.56E+04	8.31E+03	4.01E+03	7.72E+03	3.74E+03	5.02E+03	8.29E+03	1.24E+04	1.31E-02	8.38E-01
MW0153550	Met-Glu-Ser	2.00E+05	2.09E+05	2.13E+05	1.98E+05	2.04E+05	1.92E+05	5.96E+04	8.01E+04	7.96E+04	9.21E+04	1.10E+05	1.32E+05	6.08E-05	1.14E+00
MW0148636	DMABA-d10 NHS ester	1.96E+04	1.68E+04	1.89E+04	1.74E+04	1.71E+04	1.85E+04	1.63E+04	1.50E+04	1.47E+04	1.41E+04	1.50E+04	1.37E+04	2.95E-04	2.86E-01
MW0011795	1-(1Z-octadecenyl)-sn-glycero-3-phosphocholine	6.40E+03	4.96E+03	5.95E+03	6.93E+03	6.05E+03	7.78E+03	9.90E+02	1.15E+03	1.15E+03	1.62E+03	3.13E+03	6.59E+03	5.32E-03	1.38E+00
MW0159238	Val-Val-Gly-Asp-Val	2.08E+03	2.36E+03	2.09E+03	1.17E+03	1.36E+03	6.92E+02	4.77E+02	5.82E+02	5.79E+02	1.06E+03	1.07E+03	8.49E+02	2.15E-02	1.08E+00
MW0153149	Lys-Thr-Glu-Lys-Ala	3.34E+04	3.14E+04	4.08E+04	3.13E+04	3.75E+04	4.27E+04	3.24E+04	2.17E+04	1.51E+04	2.93E+04	2.89E+04	2.80E+04	1.13E-02	4.82E-01
MW0151470	Ile-Ile-Glu-Glu-Val	6.77E+03	5.46E+03	3.86E+03	2.46E+03	5.64E+03	3.68E+03	1.74E+04	9.53E+03	9.45E+03	1.42E+04	1.25E+04	6.29E+03	6.09E-03	-1.31E+00
MW0008480	N'-(5-chloro-2-hydroxyphenyl)-N-octylpropanediamide	1.48E+05	1.51E+05	1.74E+05	1.54E+05	1.51E+05	1.73E+05	9.07E+04	8.34E+04	1.03E+05	9.93E+04	1.02E+05	1.10E+05	2.25E-06	6.95E-01
MW0111077	Histidinol	3.07E+03	6.10E+03	3.33E+03	2.05E+03	1.88E+03	6.93E+03	5.23E+03	8.74E+03	8.46E+03	5.67E+03	6.41E+03	6.47E+03	2.11E-02	-8.11E-01
MW0001049	1-(1-Propanoylpiperidin-4-yl)-3-[4-(trifluoromethoxy)phenyl]urea	9.08E+03	8.72E+03	9.15E+03	9.76E+03	1.08E+04	9.35E+03	4.13E+03	4.16E+03	4.48E+03	4.89E+03	6.25E+03	6.51E+03	1.57E-05	9.02E-01
MW0151609	Ile-Thr-Val-Lys-Leu	4.90E+03	4.58E+03	7.13E+03	2.79E+03	1.19E+04	6.17E+03	4.75E+03	2.11E+03	1.66E+03	7.36E+02	3.48E+03	3.40E+03	3.93E-02	1.22E+00
MW0015472	9-nitro-9E-octadecenoic acid	4.43E+03	9.86E+03	3.79E+03	6.82E+03	8.12E+03	8.12E+03	5.65E+03	2.30E+03	1.94E+03	4.99E+03	4.21E+03	3.97E+03	2.75E-02	8.34E-01
MW0149931	Glu-Asn-Ile-Ile-Asp	1.48E+04	1.72E+04	1.55E+04	1.76E+04	1.34E+04	1.62E+04	2.89E+03	3.02E+03	4.54E+03	2.82E+03	6.83E+03	8.38E+03	6.61E-06	1.73E+00
MW0150931	His-Glu-Tyr-Lys	1.90E+03	2.88E+03	2.91E+03	2.50E+03	2.18E+03	2.67E+03	9.72E+02	7.16E+02	6.86E+02	5.91E+02	5.28E+02	1.11E+03	1.73E-05	1.71E+00
MW0150843	His-Arg-Val	2.08E+04	2.41E+04	2.02E+04	1.72E+04	1.76E+04	1.67E+04	1.97E+04	9.22E+03	1.12E+04	1.26E+04	1.48E+04	1.07E+04	8.31E-03	5.76E-01
MW0125971	(9Z)-N-[2-(5-hydroxy-1H-indol-3-yl)ethyl]octadec-9-enamide	5.28E+03	5.49E+03	6.71E+03	5.72E+03	6.86E+03	4.77E+03	4.39E+03	4.88E+03	4.03E+03	3.68E+03	3.13E+03	4.79E+03	3.73E-03	4.84E-01
MW0157732	Thr-Lys-Met-Val-Glu	2.20E+04	2.89E+04	2.05E+04	2.80E+04	2.22E+04	1.88E+04	1.10E+04	1.29E+04	6.90E+03	6.51E+03	1.11E+04	2.15E+04	2.09E-03	1.01E+00
MW0145473	Arg-Phe-Val	4.62E+03	7.55E+03	5.57E+03	6.16E+03	5.78E+03	5.11E+03	1.42E+03	2.89E+03	1.50E+03	2.84E+03	7.83E+02	1.00E+03	2.76E-05	1.74E+00
MW0150216	Glu-Val-Phe-Asp-Glu	1.80E+03	3.07E+03	2.20E+03	2.21E+03	2.80E+03	2.07E+03	1.37E+03	5.90E+02	1.24E+03	5.76E+02	7.12E+02	9.68E+02	1.85E-04	1.38E+00
MW0152307	Leu-Glu-Ala-Ile-Asn	8.48E+03	6.91E+03	8.91E+03	9.36E+03	8.27E+03	8.08E+03	4.48E+03	6.82E+03	5.93E+03	3.96E+03	4.42E+03	7.51E+03	3.41E-03	5.94E-01
MW0145547	Arg-Tyr-Met	1.31E+04	1.45E+04	1.61E+04	6.55E+03	1.21E+04	8.37E+03	4.49E+03	4.37E+03	6.53E+03	8.79E+03	2.81E+03	1.05E+04	1.68E-02	9.14E-01
MW0159076	Val-Leu-Ser-Pro-Ala	3.76E+04	2.23E+04	2.97E+04	2.84E+04	2.51E+04	2.34E+04	1.84E+04	2.03E+04	2.94E+04	1.47E+04	2.22E+04	1.91E+04	4.31E-02	4.24E-01
MW0106254	Cys-Glu-Arg	1.83E+03	1.76E+03	1.49E+03	2.12E+03	1.47E+03	1.37E+03	1.51E+03	9.45E+02	7.88E+02	1.13E+03	1.65E+03	7.37E+02	1.95E-02	5.69E-01
MW0194035	(S)-(S)-1-((2S,3S)-3-Hexyl-4-oxooxetan-2-yl)tridecan-2-yl 2-formamido-4-methylpentanoate	3.93E+03	3.74E+03	6.68E+03	2.60E+03	7.96E+03	4.69E+03	1.53E+03	2.71E+03	2.89E+03	2.57E+03	3.40E+03	2.51E+03	3.50E-02	9.23E-01
MW0152953	Lys-Glu-Gln	1.19E+04	1.31E+04	7.50E+03	1.46E+04	1.20E+04	1.61E+04	1.08E+04	6.78E+03	3.40E+03	8.74E+03	1.25E+04	6.35E+03	3.32E-02	6.33E-01
MW0145834	Asn-Lys-Phe	1.24E+04	1.03E+04	1.47E+04	1.61E+04	1.03E+04	1.36E+04	9.31E+03	4.17E+03	7.66E+03	9.88E+03	1.03E+04	1.02E+04	1.03E-02	5.87E-01
MW0107825	Leukotriene D4 methyl ester	6.15E+03	4.13E+03	4.61E+03	4.53E+03	1.75E+03	4.34E+03	1.73E+03	1.57E+03	8.72E+02	1.18E+03	3.75E+03	3.34E+03	1.70E-02	1.03E+00
MW0145390	Arg-Ile-Glu-Asp	1.48E+04	1.59E+04	1.70E+04	1.35E+04	1.58E+04	1.87E+04	1.26E+04	9.63E+03	6.22E+03	1.40E+04	1.31E+04	1.24E+04	1.02E-02	4.92E-01
MW0146018	Asp-Arg-Asn-Lys	4.11E+04	4.13E+04	4.67E+04	3.62E+04	4.13E+04	4.84E+04	3.59E+04	2.80E+04	1.95E+04	3.81E+04	3.57E+04	3.79E+04	2.12E-02	3.87E-01
MW0009952	Ultram	3.32E+03	3.39E+03	3.45E+03	3.43E+03	2.90E+03	2.96E+03	2.51E+03	2.94E+03	2.85E+03	2.44E+03	3.14E+03	2.79E+03	1.05E-02	2.23E-01
MW0006068	ANTIMYCIN A(A1 shown)	5.32E+04	3.40E+04	4.77E+04	2.53E+04	3.67E+04	3.86E+04	1.71E+03	7.43E+02	2.47E+03	3.34E+03	7.80E+03	6.75E+03	1.86E-04	3.37E+00
MW0146033	Asp-Arg-Val	7.14E+03	4.56E+03	6.71E+03	7.86E+03	1.56E+03	7.60E+03	4.02E+03	1.28E+03	2.71E+03	1.33E+03	4.03E+03	1.00E+03	1.56E-02	1.30E+00
MW0153631	Met-Phe-His	9.24E+03	7.44E+03	9.19E+03	9.29E+03	8.32E+03	9.05E+03	4.01E+03	2.99E+03	3.37E+03	4.13E+03	6.36E+03	1.88E+03	1.36E-04	1.21E+00
MW0151660	Ile-Val-Tyr-Lys	1.57E+04	1.73E+04	1.82E+04	1.36E+04	1.91E+04	1.25E+04	1.22E+04	1.28E+04	1.28E+04	1.01E+04	1.47E+04	1.24E+04	1.98E-02	3.63E-01
MW0158273	Trp-Tyr-Gln	2.52E+03	2.37E+03	1.98E+03	1.96E+03	1.96E+03	2.02E+03	4.25E+02	3.66E+02	4.88E+02	6.16E+02	1.06E+03	4.77E+02	7.41E-07	1.90E+00
MW0124247	Glafenine	1.73E+03	1.74E+03	7.30E+02	1.10E+03	2.16E+03	8.25E+02	5.97E+03	3.49E+03	2.45E+03	3.94E+03	2.56E+03	3.48E+03	5.54E-03	-1.40E+00
MW0145344	Arg-Glu-Gln	3.45E+03	2.72E+03	3.09E+03	3.63E+03	2.51E+03	3.53E+03	3.10E+03	1.44E+03	1.50E+03	1.67E+03	2.49E+03	2.52E+03	1.37E-02	5.72E-01
MW0007111	Fenarimol	1.63E+03	2.42E+03	1.70E+03	1.15E+03	9.95E+02	1.98E+03	1.73E+03	3.20E+03	3.55E+03	1.98E+03	3.10E+03	2.78E+03	1.54E-02	-7.28E-01
MW0155222	Phe-Ile-Asp-Leu-Asn	1.46E+05	1.12E+05	1.24E+05	6.39E+04	1.15E+05	1.13E+05	2.96E+03	1.07E+04	6.36E+04	6.11E+04	1.04E+04	6.63E+04	1.03E-03	1.65E+00
MW0011927	1,2-Distearoyl-sn-glycero-3-phosphocholine	8.09E+03	4.39E+03	3.63E+03	8.15E+03	2.77E+03	5.36E+03	5.78E+04	7.72E+04	5.13E+04	3.81E+04	1.65E+04	1.46E+04	1.35E-02	-2.98E+00
MW0139075	N-(4-methyl-2-oxochromen-7-yl)icosa-5,8,11,14-tetraenamide	1.58E+04	3.37E+04	2.24E+04	2.64E+04	1.76E+04	1.46E+04	1.41E+04	1.25E+04	4.24E+03	7.34E+03	1.53E+04	5.90E+03	9.25E-03	1.14E+00
MW0150950	His-Gly-Val-Asp-Lys	3.01E+04	3.30E+04	3.47E+04	3.43E+04	3.19E+04	3.36E+04	2.66E+04	2.70E+04	2.87E+04	2.56E+04	2.98E+04	2.59E+04	1.63E-04	2.71E-01
MW0012369	14Z,17Z,20Z,23Z,26Z,29Z-dotriacontahexaenoic acid	1.20E+04	7.31E+03	9.89E+03	1.06E+04	1.23E+04	1.56E+04	1.00E+04	5.59E+03	4.07E+03	3.20E+03	1.08E+04	9.56E+03	4.43E-02	6.46E-01
MW0156800	Ser-Ile-Lys-Gly-Lys	4.48E+03	5.58E+03	5.49E+03	5.63E+03	4.32E+03	4.47E+03	1.11E+04	1.72E+04	8.71E+03	6.11E+03	2.08E+04	1.73E+04	1.46E-02	-1.44E+00
MW0016016	(2S,4S)-1-Acetoxy-16-heptadecene-2,4-diol	4.33E+03	3.18E+03	2.70E+03	3.97E+03	3.91E+03	4.03E+03	2.25E+03	2.02E+03	1.80E+03	2.75E+03	2.24E+03	3.34E+03	3.57E-03	6.19E-01
MW0154729	Oleoyl Ethanolamide-d4	1.26E+06	1.10E+06	1.27E+06	1.26E+06	1.49E+06	1.32E+06	1.17E+06	1.05E+06	1.08E+06	9.90E+05	1.25E+06	1.16E+06	2.89E-02	2.00E-01
MW0150397	Gly-Leu-Arg-Asn-Gln	1.65E+03	7.52E+02	1.12E+03	1.10E+03	7.76E+02	7.62E+02	6.13E+02	7.43E+02	4.88E+02	2.67E+02	2.95E+02	5.10E+02	1.09E-02	1.08E+00
MW0108413	N-Phenethylacetamide	2.30E+03	2.68E+03	2.51E+03	2.97E+03	2.27E+03	2.41E+03	2.50E+03	2.13E+03	1.24E+03	2.31E+03	2.03E+03	1.57E+03	3.61E-02	3.61E-01
MW0009030	N-Desmethyl tapentadol	2.62E+04	2.35E+04	2.55E+04	2.31E+04	2.46E+04	2.23E+04	2.54E+04	2.77E+04	2.83E+04	2.66E+04	2.43E+04	2.79E+04	1.83E-02	-1.43E-01
MW0145260	Arg-Arg-His-Val-Phe	1.03E+03	7.41E+02	1.04E+03	6.53E+02	1.73E+03	1.73E+03	5.21E+03	4.25E+03	3.64E+03	3.75E+03	1.34E+03	8.21E+02	3.38E-02	-1.46E+00
MW0141158	1,3-dihydroxy-N-methylacridone	1.42E+04	1.29E+04	1.28E+04	1.20E+04	1.19E+04	1.26E+04	1.17E+04	1.00E+04	1.20E+04	1.25E+04	9.41E+03	1.04E+04	2.02E-02	2.09E-01
MW0141627	17-phenoxy trinor Prostaglandin F2 isopropyl ester	7.06E+03	6.48E+03	6.44E+03	6.62E+03	5.30E+03	7.14E+03	2.72E+03	3.35E+03	1.93E+03	3.32E+03	5.60E+03	5.81E+03	6.43E-03	7.80E-01
MW0145225	Arachidonoyl Glycine-d8	4.87E+04	4.83E+04	5.44E+04	3.88E+04	4.83E+04	4.64E+04	3.66E+04	3.54E+04	3.67E+04	3.76E+04	4.16E+04	4.10E+04	4.41E-03	3.15E-01
MW0153907	[(2R,3S)-3-[[(2S)-2-[[(2R,4R)-2,4-dimethyloctanoyl]-methylamino]-4-methylpentanoyl]amino]-4-[methyl-[(2S)-3-methyl-1-[(2S)-2-[(2S)-2-methyl-5-oxo-2H-pyrrole-1-carbonyl]pyrrolidin-1-yl]-1-oxobutan-2-yl]amino]-4-oxobutan-2-yl] acetate	4.08E+03	2.49E+03	1.20E+04	3.37E+03	5.78E+03	3.23E+03	2.19E+04	2.67E+04	1.98E+04	1.96E+04	7.50E+03	6.91E+03	1.33E-02	-1.73E+00
MW0128132	(3'alpha,5'alpha,9'xi,10'beta)-O-(3-Hydroxy-7-drimen-11-yl)umbelliferone	5.13E+03	6.13E+03	6.29E+03	6.91E+03	5.79E+03	5.58E+03	4.41E+03	3.61E+03	4.57E+03	5.05E+03	5.42E+03	5.30E+03	7.65E-03	3.37E-01
MW0159221	Val-Tyr-Leu-Arg	2.87E+04	3.17E+04	2.75E+04	3.04E+04	3.11E+04	2.92E+04	2.18E+04	1.98E+04	1.90E+04	1.85E+04	2.08E+04	3.04E+04	5.32E-03	4.55E-01
MW0150115	Glu-Phe-Tyr-Leu-Gly	1.04E+04	8.37E+03	1.04E+04	1.18E+04	1.00E+04	9.13E+03	4.32E+03	5.23E+03	8.26E+03	3.48E+03	7.66E+03	8.51E+03	6.03E-03	6.83E-01
MW0158359	Tyr-Ala-Met	4.25E+03	3.91E+03	3.10E+03	4.09E+03	3.44E+03	3.36E+03	1.98E+03	2.09E+03	2.65E+03	2.52E+03	1.86E+03	2.87E+03	2.87E-04	6.65E-01
MW0054380	Ethyl alpha-linolenate	3.17E+04	3.24E+04	4.50E+04	2.55E+04	3.05E+04	3.08E+04	2.43E+04	2.15E+04	2.36E+04	2.60E+04	2.44E+04	2.88E+04	3.06E-02	3.99E-01
MW0157600	Thr-Cys-His	2.97E+04	8.80E+03	3.02E+04	2.78E+04	3.47E+04	1.97E+04	5.03E+04	3.99E+04	3.27E+04	3.14E+04	4.98E+04	2.48E+04	4.65E-02	-6.01E-01
MW0151620	Ile-Tyr-Arg-Glu	2.30E+04	1.97E+04	2.29E+04	2.83E+04	2.64E+04	2.82E+04	2.68E+03	6.70E+03	6.25E+03	4.66E+03	8.13E+03	5.56E+03	3.21E-06	2.13E+00
MW0006939	Drinabant	1.20E+03	3.44E+03	1.46E+03	3.73E+03	1.42E+03	3.34E+03	5.43E+03	4.20E+03	3.08E+03	2.78E+03	3.22E+03	5.31E+03	4.28E-02	-7.19E-01
MW0103268	3,4-Dihydro-2,7,8-trimethyl-2-[(3E,7E)-4,8,12-trimethyl-3,7,11-tridecatrienyl]-2H-1-benzopyran-6-ol	9.29E+03	1.13E+04	5.30E+03	9.59E+03	9.27E+03	7.22E+03	6.22E+03	7.29E+03	5.32E+03	6.32E+03	7.10E+03	6.18E+03	4.59E-02	4.36E-01
MW0110180	Tumonoic acid I	3.66E+05	8.62E+05	3.33E+05	3.32E+05	2.75E+05	3.61E+05	8.20E+05	8.30E+05	9.19E+05	5.40E+05	1.17E+06	8.39E+05	5.28E-03	-1.02E+00
MW0153054	Lys-Lys-Asn-Pro-Gln	1.89E+03	2.72E+03	3.61E+03	3.57E+03	7.01E+02	3.17E+03	1.04E+03	1.35E+03	2.49E+03	6.42E+02	7.63E+02	7.97E+02	2.89E-02	1.15E+00
MW0061660	Phytol	9.96E+03	1.01E+04	1.15E+04	7.64E+03	9.55E+03	9.35E+03	7.65E+03	7.76E+03	8.57E+03	8.38E+03	7.98E+03	8.17E+03	2.51E-02	2.60E-01
MW0150176	Glu-Trp-Leu	2.32E+03	2.59E+03	2.17E+03	2.97E+03	2.49E+03	2.82E+03	1.54E+03	6.10E+02	1.34E+03	1.49E+03	1.20E+03	1.57E+03	6.73E-05	9.88E-01
MW0154403	Neu5Ac2-6Gal1-4GlcNAcSp	2.40E+03	2.49E+03	2.41E+03	2.23E+03	2.17E+03	3.06E+03	5.89E+02	4.47E+02	7.04E+02	7.75E+02	1.22E+03	3.79E+02	1.73E-06	1.84E+00
MW0149870	Gln-Val-Trp	5.41E+03	5.37E+03	3.36E+03	3.47E+03	3.52E+03	3.03E+03	1.78E+03	1.50E+03	5.99E+02	1.71E+03	3.15E+03	1.71E+03	2.26E-03	1.21E+00
MW0146045	Asp-Asn-Thr	6.72E+03	6.32E+03	6.87E+03	6.51E+03	6.99E+03	7.30E+03	1.53E+03	1.84E+03	4.67E+03	4.22E+03	2.76E+03	4.49E+03	1.18E-03	1.06E+00
MW0152392	Leu-Leu-Asp-Leu-Leu	4.42E+04	3.98E+04	4.32E+04	5.12E+04	4.06E+04	4.07E+04	2.61E+04	3.25E+04	2.82E+04	2.41E+04	2.67E+04	3.98E+04	1.04E-03	5.50E-01
MW0159895	(2R,3R)-2-Aminooctadecane-1,3-diol	4.39E+05	3.71E+05	4.36E+05	3.83E+05	4.09E+05	3.99E+05	3.16E+05	3.14E+05	3.39E+05	3.55E+05	3.59E+05	3.44E+05	7.63E-04	2.67E-01
MW0151929	Juvenile hormone III acid	1.35E+04	1.31E+04	1.36E+04	1.53E+04	1.52E+04	1.45E+04	6.70E+03	7.93E+03	8.54E+03	8.49E+03	9.94E+03	1.09E+04	4.83E-05	6.98E-01
MW0060385	PE-NMe2(18:1(9Z)/22:6(4Z,7Z,10Z,13Z,16Z,19Z))	4.36E+04	4.57E+04	4.24E+04	6.01E+04	4.22E+04	4.24E+04	3.03E+04	2.24E+04	1.17E+04	7.63E+03	7.61E+03	6.80E+03	1.11E-04	1.68E+00
MW0140219	(1R,2R,4S)-limonene-1,2-diol	1.71E+04	1.98E+04	1.77E+04	1.80E+04	1.69E+04	2.17E+04	1.40E+04	1.58E+04	1.54E+04	1.57E+04	1.77E+04	1.45E+04	1.04E-02	2.54E-01
MW0142890	3-dehydro-L-gulonic acid 6-phosphate	3.59E+03	1.21E+04	2.38E+04	5.07E+03	8.99E+03	2.29E+04	2.30E+04	2.22E+04	4.80E+04	2.18E+04	1.37E+04	3.53E+04	4.13E-02	-1.10E+00
MW0014731	5beta-Dihydrocorticosterone	9.88E+03	9.01E+03	9.14E+03	9.88E+03	1.08E+04	1.07E+04	2.42E+03	6.44E+03	5.03E+03	7.88E+03	1.05E+04	5.34E+03	2.13E-02	6.62E-01
MW0000406	Pseudoecgonine	4.31E+04	8.89E+04	4.22E+04	4.62E+04	4.38E+04	4.42E+04	2.74E+04	2.83E+04	1.71E+04	3.02E+04	3.72E+04	3.25E+04	2.86E-02	8.36E-01
MW0147547	cis-4-(8-Hydroxypyren-7-yl)-2-oxobut-3-enoate	1.24E+03	3.66E+02	1.76E+03	1.34E+03	1.09E+03	9.44E+02	5.11E+02	5.27E+02	3.34E+02	6.31E+02	5.23E+02	7.13E+02	2.61E-02	1.06E+00
MW0076080	TG(18:1(9Z)/15:0/18:3(6Z,9Z,12Z))	1.79E+04	2.30E+04	1.99E+04	5.79E+03	2.11E+04	2.03E+04	3.30E+04	3.37E+04	2.57E+04	3.21E+04	3.82E+04	2.58E+04	2.16E-03	-8.04E-01
MW0108774	N-Feruloylglycine	5.37E+03	5.01E+03	4.55E+03	4.74E+03	5.91E+03	5.03E+03	4.64E+03	3.94E+03	4.02E+03	4.49E+03	4.23E+03	5.16E+03	2.94E-02	2.09E-01
MW0053713	Glycerol 1-myristate	4.06E+03	3.83E+03	4.33E+03	3.69E+03	4.78E+03	4.27E+03	4.27E+03	4.60E+03	5.11E+03	4.38E+03	5.28E+03	4.97E+03	2.53E-02	-1.98E-01
MW0161285	1-[(3R,5R,9S,10S,11S,13S,14S,17S)-3,11-dihydroxy-10,13-dimethyl-2,3,4,5,6,7,8,9,11,12,14,15,16,17-tetradecahydro-1H-cyclopenta[a]phenanthren-17-yl]-2-hydroxyethanone	3.25E+04	2.49E+04	2.65E+04	3.25E+04	2.31E+04	1.67E+04	1.39E+04	1.91E+04	1.55E+04	1.24E+04	2.68E+04	9.19E+03	1.84E-02	6.90E-01
MW0142069	2,5-diamino-6-(5-phospho-D-ribitylamino)pyrimidin-4(3H)-one	2.80E+04	2.90E+04	2.77E+04	2.06E+04	3.31E+04	2.88E+04	1.77E+04	2.09E+04	2.26E+04	2.11E+04	1.95E+04	2.29E+04	6.06E-03	4.22E-01
MW0144108	9,10-Dihydroxy-12,13-epoxyoctadecanoate	1.31E+04	1.16E+04	1.06E+04	1.15E+04	1.11E+04	1.05E+04	5.22E+03	6.42E+03	6.25E+03	6.49E+03	7.59E+03	9.73E+03	2.87E-04	7.16E-01
MW0013509	2-Hydroxy-4-oxo-5,12-heneicosadien-1-yl acetate	1.35E+04	1.33E+04	1.32E+04	1.11E+04	2.18E+04	1.68E+04	3.72E+03	5.26E+03	3.61E+03	5.19E+03	1.84E+04	8.71E+03	2.52E-02	1.00E+00
MW0145622	Arnottin II	5.07E+03	5.46E+03	5.56E+03	5.39E+03	5.47E+03	6.05E+03	4.67E+03	5.55E+03	4.38E+03	4.99E+03	4.01E+03	4.29E+03	1.15E-02	2.43E-01
MW0059176	Peltatol A	1.54E+04	9.05E+03	1.56E+04	1.77E+04	1.44E+04	1.66E+04	4.21E+03	3.53E+03	4.45E+03	5.11E+03	1.01E+04	7.49E+03	2.52E-04	1.35E+00
MW0152139	(5-methyl-2-methylidenehexyl) (Z,2S)-2-hydroxy-6-[(1S,4Z,6E,9R,11R,12S,13S,14E,16Z,19E,21R,23R,24R)-11-hydroxy-24-(hydroxymethyl)-12,15,24-trimethyl-3-oxo-2,22,26-trioxatricyclo[19.3.1.19,13]hexacosa-4,6,14,16,19-pentaen-23-yl]hex-4-enoate	1.66E+04	1.40E+04	1.40E+04	1.60E+04	1.09E+04	1.45E+04	1.84E+04	3.72E+03	2.95E+03	5.50E+03	6.35E+03	7.58E+03	2.82E-02	9.53E-01
MW0014018	3-Demethylubiquinol-10	7.11E+03	1.53E+04	1.52E+04	8.59E+03	1.14E+04	1.27E+04	3.56E+03	6.24E+03	1.05E+03	3.38E+03	1.04E+04	8.02E+03	9.66E-03	1.11E+00
MW0013821	3-Decaprenyl-4,5-dihydroxybenzoate	3.79E+05	3.35E+05	3.12E+05	2.96E+05	2.61E+05	7.27E+05	1.65E+06	1.16E+06	1.51E+06	5.65E+05	5.65E+05	1.45E+06	9.64E-03	-1.58E+00
MW0055025	MG(18:3(6Z,9Z,12Z)/0:0/0:0)	1.74E+04	1.63E+04	1.76E+04	2.37E+04	3.58E+04	2.41E+04	4.69E+03	1.17E+04	1.56E+04	1.30E+04	2.21E+04	1.55E+04	4.57E-02	7.08E-01
MW0130357	2,3,4,7,8,9,15,22,23-nonahydroxy-14-(hydroxymethyl)-13,25,32,35-tetraoxaoctacyclo[14.13.3.3(1),(2).0,(3).0,(1)(1).0(1),(2).0(1),(2).0(2),(3)(3)]pentatriaconta-1,3,5(30),6,8,10,19(24),20,22-nonaene-12,27,28,31,34-pentone	4.70E+04	2.37E+04	3.34E+04	1.33E+04	3.76E+04	2.65E+04	3.96E+03	1.36E+03	1.05E+04	1.34E+04	9.51E+02	1.78E+04	3.89E-03	1.92E+00
MW0049981	1-Stearoyl-3-meadoyl-sn-glycerol	4.90E+03	3.13E+03	6.97E+03	1.32E+04	5.70E+03	3.07E+03	8.46E+02	1.85E+03	1.60E+03	8.89E+02	4.06E+03	2.99E+03	4.34E-02	1.60E+00
MW0054526	LysoPC(18:3(6Z,9Z,12Z))	5.54E+05	4.06E+05	4.56E+05	4.87E+05	4.72E+05	5.58E+05	2.36E+05	2.79E+05	2.43E+05	2.22E+05	4.50E+05	3.97E+05	3.55E-03	6.83E-01
MW0049213	2-[(2E)-3,7,11,15-tetramethylhexadec-2-en-1-yl]-1,4-dihydronaphthalene-1,4-dione	1.49E+04	1.12E+04	1.19E+04	9.74E+03	1.09E+04	1.15E+04	9.38E+03	9.70E+03	1.02E+04	8.97E+03	1.13E+04	9.38E+03	4.85E-02	2.51E-01
MW0141696	[(2S)-2,3-bis(3,7,11,15-tetramethylhexadecoxy)propyl] [(1S,2R,3S,4S,5R,6R)-2,3,4,6-tetrahydroxy-5-phosphonooxycyclohexyl] hydrogen phosphate	1.48E+03	7.25E+02	7.40E+02	1.25E+03	1.20E+03	1.06E+03	5.05E+03	5.55E+03	6.13E+03	4.72E+03	2.00E+03	2.33E+03	5.49E-03	-2.00E+00
MW0002545	2-[4-(3-Hydroxypropyl)-2-methoxyphenoxy]-1,3-propanediol	7.81E+03	7.79E+03	8.45E+03	7.32E+03	7.62E+03	6.64E+03	1.30E+04	9.49E+03	8.59E+03	1.18E+04	1.59E+04	7.77E+03	3.84E-02	-5.45E-01
MW0140389	(3S,2'S)-4-Ketomyxol 2'-alpha-L-fucoside	5.60E+03	4.45E+03	2.21E+03	2.91E+03	2.30E+03	4.68E+03	2.19E+03	1.84E+03	1.60E+03	1.90E+03	1.69E+03	3.18E+03	3.65E-02	8.36E-01
MW0108876	Oleoyl tyrosine	3.07E+05	6.82E+05	4.40E+05	5.13E+05	3.52E+05	2.72E+05	3.70E+05	2.97E+05	7.21E+04	1.61E+05	3.87E+05	1.53E+05	4.51E-02	8.33E-01
MW0054549	LysoPC(22:2(13Z,16Z))	2.33E+04	1.82E+04	2.01E+04	2.27E+04	1.60E+04	2.16E+04	1.26E+04	1.32E+04	1.81E+04	1.39E+04	1.81E+04	2.04E+04	3.49E-02	3.41E-01
MW0130013	2-(2,4-dihydroxyphenyl)-3-[5-(3,3-dimethyloxiran-2-yl)-3-methylpent-2-en-1-yl]-5-hydroxy-8,8-dimethyl-4H,8H-pyrano[3,2-g]chromen-4-one	2.44E+03	2.22E+03	2.76E+03	3.31E+03	3.05E+03	2.59E+03	1.16E+03	1.16E+03	2.16E+03	9.11E+02	2.39E+03	2.51E+03	1.68E-02	6.70E-01
MW0015652	All-trans-decaprenyl diphosphate	1.16E+03	1.64E+03	1.81E+03	9.95E+02	1.29E+03	4.04E+03	1.14E+05	1.00E+05	2.17E+04	3.60E+04	1.99E+04	9.53E+03	4.64E-02	-4.78E+00
MW0102997	Tuberoside	7.73E+03	4.44E+03	7.32E+03	6.15E+03	9.46E+03	5.23E+03	1.99E+03	4.48E+03	1.02E+03	2.91E+03	3.85E+03	3.47E+03	2.52E-03	1.19E+00
MW0143806	(2S,3R,4R,5S)-2-[(3S,5S,8R,9S,10S,13S,17R)-3-hydroxy-10,13-dimethyl-2,3,4,5,6,7,8,9,11,12,14,15,16,17-tetradecahydro-1H-cyclopenta[a]phenanthren-17-yl]-5,6-dimethylheptane-3,4-diol	2.13E+04	2.18E+04	2.50E+04	1.88E+04	2.09E+04	2.30E+04	1.88E+04	1.75E+04	1.78E+04	1.86E+04	1.97E+04	2.00E+04	1.39E-02	2.17E-01
MW0103076	Valproic acid	4.94E+04	4.52E+04	4.73E+04	4.55E+04	4.38E+04	4.26E+04	4.15E+04	4.44E+04	4.14E+04	4.58E+04	4.24E+04	4.14E+04	4.88E-02	9.21E-02
MW0016134	Betamethasone acetate	3.17E+03	1.94E+03	2.26E+03	1.70E+03	2.20E+03	1.80E+03	4.26E+03	2.87E+03	2.79E+03	3.15E+03	4.06E+03	2.16E+03	2.82E-02	-5.61E-01
MW0103574	Gemcitabine	2.42E+03	3.38E+03	3.56E+03	3.20E+03	2.69E+03	2.48E+03	5.46E+03	5.16E+03	4.14E+03	4.46E+03	3.49E+03	3.81E+03	3.89E-03	-5.80E-01
MW0107136	Glycyl-H 1152 dihydrochloride	3.50E+03	4.02E+03	4.58E+03	3.55E+03	4.93E+03	2.83E+03	1.83E+04	5.62E+03	1.11E+04	7.57E+03	9.64E+03	4.12E+03	4.47E-02	-1.27E+00
MW0140152	13-Hydroxydocosa-4,7,10,14,16,19-hexaenoic acid	3.06E+02	5.53E+02	2.92E+02	3.35E+02	3.57E+02	4.36E+02	5.41E+02	5.14E+02	6.00E+02	4.02E+02	4.00E+02	5.68E+02	4.17E-02	-4.09E-01
FDATN01006	Sodium pantothenate	1.99E+05	2.13E+05	1.86E+05	1.87E+05	1.53E+05	1.62E+05	2.42E+05	3.11E+05	2.84E+05	3.16E+05	2.62E+05	2.34E+05	5.15E-04	-5.85E-01
MW0006426	Buclizine	5.04E+03	5.83E+03	5.51E+03	4.70E+03	3.41E+03	4.65E+03	5.49E+03	5.09E+03	7.66E+03	6.04E+03	7.62E+03	5.84E+03	3.11E-02	-3.72E-01
MW0011556	(ent-2b,4S,9a)-2,4,9-Trihydroxy-10(14)-oplopen-3-one 2-(2-methylbutanoate) 9-(3-methyl-2E-pentenoate)	2.67E+03	3.13E+03	2.79E+03	2.70E+03	2.49E+03	2.76E+03	2.50E+03	2.18E+03	1.55E+03	1.58E+03	8.66E+02	2.01E+03	7.17E-03	6.31E-01
MW0011798	1-(2,6,6-Trimethyl-2-cyclohexen-1-yl)-1,6-heptadien-3-one	1.58E+03	2.26E+03	1.22E+03	1.66E+03	1.20E+03	1.91E+03	2.72E+03	2.40E+03	3.55E+03	3.14E+03	2.02E+03	1.46E+03	3.31E-02	-6.37E-01
MW0127256	2-Ethyl-1-hexanethiol	7.70E+03	6.75E+03	6.55E+03	6.65E+03	6.59E+03	8.62E+03	5.15E+03	6.11E+03	5.64E+03	6.19E+03	5.81E+03	6.30E+03	1.19E-02	2.84E-01
MW0012919	LPE(18:0/0:0)	4.11E+04	2.74E+04	3.47E+04	3.69E+04	3.75E+04	4.45E+04	5.70E+04	5.59E+04	6.65E+04	2.76E+04	6.55E+04	4.66E+04	4.13E-02	-5.22E-01
MEDN1206	3-Sulfocatechol	1.13E+03	3.58E+03	1.87E+03	4.38E+03	2.12E+03	9.95E+02	6.40E+03	5.67E+03	2.93E+03	5.94E+03	8.86E+03	4.20E+03	9.04E-03	-1.27E+00
MW0123803	Edulone A	7.33E+03	8.16E+03	7.97E+03	8.02E+03	7.71E+03	7.94E+03	6.05E+03	5.69E+03	4.05E+03	6.65E+03	7.28E+03	7.02E+03	1.42E-02	3.59E-01
MW0063514	S-farnesylcysteine	2.03E+03	2.53E+03	2.03E+03	1.88E+03	1.87E+03	1.64E+03	2.04E+03	1.67E+03	1.45E+03	1.39E+03	1.30E+03	1.24E+03	1.91E-02	3.99E-01
MW0118570	2-Hexylbenzothiazole	4.14E+03	5.31E+03	5.10E+03	4.25E+03	5.87E+03	3.62E+03	3.46E+03	3.92E+03	1.86E+03	2.37E+03	4.48E+03	4.19E+03	3.63E-02	4.80E-01
MEDTN01089	D-Gulono-1,4-lactone	4.57E+03	4.32E+03	2.06E+03	1.74E+03	2.76E+03	2.42E+03	3.98E+03	5.78E+03	3.71E+03	7.44E+03	4.16E+03	4.15E+03	3.43E-02	-7.09E-01
MW0168753	Aniline	6.62E+03	7.55E+03	6.85E+03	6.07E+03	7.45E+03	6.82E+03	1.02E+04	7.98E+03	8.18E+03	8.46E+03	8.41E+03	6.98E+03	1.74E-02	-2.81E-01
MEDN0783	9,10-EpOME	3.34E+03	8.69E+03	7.39E+03	6.73E+03	8.40E+03	4.38E+03	1.08E+04	9.06E+03	7.74E+03	9.98E+03	8.94E+03	9.58E+03	2.24E-02	-5.26E-01
MW0158061	Trilobine	3.25E+03	2.52E+03	1.82E+03	3.87E+03	1.87E+03	3.74E+03	1.22E+03	1.28E+03	7.73E+02	1.56E+03	8.99E+02	3.57E+03	4.37E-02	8.76E-01
FDATN00366	Phenylephrine hydrochloride	4.18E+03	5.43E+03	5.26E+03	5.84E+03	5.61E+03	5.57E+03	3.24E+03	4.85E+03	3.74E+03	4.03E+03	4.36E+03	3.48E+03	2.48E-03	4.29E-01
MW0124192	Furmecyclox	9.49E+03	9.07E+03	9.85E+03	8.96E+03	9.66E+03	9.18E+03	9.05E+03	8.84E+03	8.40E+03	8.67E+03	8.55E+03	8.24E+03	2.79E-03	1.19E-01
MW0007258	Glycerol	2.44E+03	1.65E+04	1.22E+04	1.47E+04	1.83E+04	1.48E+04	2.39E+04	1.85E+04	1.97E+04	1.34E+04	2.00E+04	2.81E+04	3.65E-02	-6.45E-01
MW0114738	Linamarin	1.16E+03	1.84E+03	1.51E+03	8.81E+02	6.84E+02	9.39E+02	2.82E+03	2.60E+03	1.95E+03	2.51E+03	1.47E+03	8.56E+02	4.19E-02	-7.99E-01
MW0009767	Streptovaricinal C	1.30E+04	1.38E+04	1.03E+04	7.55E+03	1.52E+04	8.99E+03	4.89E+03	8.51E+03	2.78E+03	9.85E+03	4.77E+03	8.99E+03	1.68E-02	7.91E-01
MW0122907	Arborinine	2.34E+03	4.08E+03	4.65E+03	4.42E+03	4.78E+03	5.14E+03	3.15E+03	3.67E+03	1.62E+03	3.03E+03	2.22E+03	2.90E+03	1.67E-02	6.15E-01
MW0107214	Taurocyamine	2.79E+04	1.76E+04	2.36E+04	3.26E+04	3.42E+04	2.37E+04	5.82E+04	3.97E+04	5.40E+04	4.31E+04	3.23E+04	2.74E+04	2.20E-02	-6.75E-01
MW0123237	Carprofen	1.33E+04	1.34E+04	1.32E+04	1.32E+04	1.41E+04	1.35E+04	1.22E+04	1.26E+04	1.18E+04	1.17E+04	1.19E+04	1.32E+04	1.77E-03	1.40E-01
MEDL02562	Euscaphic acid	3.18E+03	3.37E+03	3.78E+03	3.58E+03	3.48E+03	2.92E+03	3.22E+03	2.68E+03	2.86E+03	2.91E+03	2.30E+03	3.07E+03	1.31E-02	2.54E-01
MW0063704	Sulfaphenazole	4.88E+03	4.67E+03	4.51E+03	4.84E+03	4.99E+03	5.04E+03	3.21E+03	4.06E+03	3.13E+03	4.61E+03	4.28E+03	3.82E+03	8.29E-03	3.25E-01
MW0054192	Kaempferol	3.65E+03	2.11E+03	1.43E+03	1.76E+03	3.38E+03	3.48E+03	3.21E+03	3.33E+03	3.96E+03	4.90E+03	3.03E+03	4.35E+03	4.41E-02	-5.27E-01
MW0012806	1-Heptadecanoyl-sn-glycero-3-phosphocholine	1.43E+03	2.21E+03	1.55E+03	2.20E+03	1.87E+03	1.52E+03	5.51E+03	6.79E+03	5.34E+03	3.40E+03	4.27E+03	4.80E+03	6.73E-04	-1.48E+00
MW0115233	Ribulose 5-phosphate	7.60E+03	7.88E+03	6.95E+03	7.34E+03	1.61E+04	6.60E+03	3.62E+04	2.04E+04	3.01E+04	4.18E+04	3.80E+04	3.45E+03	1.90E-02	-1.70E+00
MW0138565	Isovitexin	1.01E+04	1.14E+04	7.08E+03	8.72E+03	9.72E+03	8.67E+03	5.53E+03	4.78E+03	8.22E+03	8.90E+03	6.55E+03	6.21E+03	1.51E-02	4.71E-01
MW0104392	beta-D-Glucose pentaacetate	2.09E+04	2.29E+04	1.68E+04	2.26E+04	2.01E+04	1.95E+04	1.23E+04	1.13E+04	1.40E+04	2.10E+04	1.30E+04	1.38E+04	5.37E-03	5.23E-01
MW0105990	gold(1+);(2S,3R,4S,5R,6R)-3,4,5-triacetyloxy-6-(acetyloxymethyl)oxane-2-thiolate;triethylphosphane	4.02E+03	2.82E+03	3.36E+03	4.98E+03	4.49E+03	4.73E+03	1.78E+03	2.86E+03	2.20E+03	2.27E+03	1.36E+03	2.94E+03	1.79E-03	8.65E-01
MW0054223	k-Strophanthoside	5.70E+03	4.37E+03	4.67E+03	3.76E+03	4.83E+03	6.37E+03	2.40E+03	3.36E+03	2.87E+03	4.20E+03	3.10E+03	3.33E+03	4.54E-03	6.25E-01
MW0012191	12,13-DiHOME	6.32E+04	7.77E+04	8.25E+04	1.00E+05	6.73E+04	7.17E+04	9.76E+04	1.07E+05	1.30E+05	1.84E+05	8.67E+04	1.21E+05	2.49E-02	-6.49E-01
MW0125383	N-(3-pyridyl)-Indomethacin amide	1.35E+04	1.53E+04	1.16E+04	1.44E+04	1.30E+04	1.64E+04	9.96E+03	1.05E+04	1.19E+04	1.17E+04	1.00E+04	1.12E+04	4.57E-03	3.66E-01
MW0154511	Nigrifactin	1.19E+04	1.32E+04	1.75E+04	1.27E+04	1.39E+04	1.38E+04	8.31E+03	1.10E+04	1.10E+04	1.06E+04	9.34E+03	1.30E+04	1.00E-02	3.93E-01
MW0160436	Sorbifolin	8.97E+03	3.04E+04	8.16E+03	2.32E+04	1.86E+04	7.65E+03	4.99E+04	4.85E+04	6.10E+04	1.85E+04	5.64E+04	3.63E+04	4.26E-03	-1.48E+00
MW0007109	Fenamiphos	2.63E+03	2.36E+03	3.03E+03	2.64E+03	2.83E+03	2.21E+03	1.50E+03	1.93E+03	2.26E+03	1.91E+03	2.67E+03	2.07E+03	2.06E-02	3.48E-01
MEDP0461	2-Methylguanosine	9.88E+03	1.45E+04	1.07E+04	7.50E+03	1.57E+04	6.91E+03	3.48E+04	1.64E+04	3.09E+04	2.39E+04	2.39E+04	1.18E+04	1.29E-02	-1.12E+00
MW0103316	N2,N2-Dimethylguanosine	1.97E+03	1.97E+03	2.12E+03	1.00E+03	2.39E+03	4.25E+02	3.83E+03	2.94E+03	6.49E+03	5.41E+03	3.79E+03	1.92E+03	1.41E-02	-1.30E+00
MW0052818	12-(9Z-hexadecenoyloxy)-octadecanoic acid	7.62E+03	6.64E+03	7.48E+03	7.96E+03	8.27E+03	8.45E+03	7.62E+03	6.60E+03	5.37E+03	4.50E+03	3.14E+03	6.50E+03	2.29E-02	4.60E-01
MW0142099	2,6-Dichlorohydroquinone	5.29E+03	6.48E+03	6.41E+03	5.38E+03	6.75E+03	7.55E+03	4.13E+03	2.85E+03	3.85E+03	4.05E+03	6.47E+03	5.98E+03	2.82E-02	4.71E-01
MW0054535	1-(9Z-octadecenoyl)-sn-glycero-3-phosphocholine	9.93E+03	9.19E+03	1.12E+04	9.42E+03	1.06E+04	1.06E+04	4.81E+03	6.04E+03	5.88E+03	5.35E+03	8.00E+03	9.00E+03	1.59E-03	6.40E-01
MW0109278	Piperenol C	5.51E+03	5.85E+03	4.66E+03	5.39E+03	5.77E+03	6.60E+03	1.66E+03	1.41E+03	4.15E+03	4.86E+03	3.62E+03	4.70E+03	1.35E-02	7.27E-01
MW0114114	Colupone	1.79E+03	2.60E+03	8.27E+02	8.85E+02	1.53E+03	1.93E+03	1.96E+03	2.52E+03	2.74E+03	1.85E+03	4.00E+03	2.60E+03	3.48E-02	-7.14E-01
MW0108897	L-Naspa	2.84E+04	2.27E+04	2.40E+04	2.64E+04	2.65E+04	2.17E+04	3.23E+04	3.38E+04	3.77E+04	3.52E+04	3.00E+04	3.47E+04	1.32E-04	-4.44E-01
MW0193984	Isolithocholic acid	3.23E+03	4.68E+03	2.95E+03	4.16E+03	3.97E+03	3.82E+03	4.20E+03	7.06E+03	5.45E+03	5.26E+03	5.59E+03	5.28E+03	5.28E-03	-5.26E-01
MW0157425	3-Butenoic acid, 4-(3-acetyl-4,5,7,10-tetrahydroxy-2-anthracenyl)-3-hydroxy-, (E)-	6.07E+03	5.73E+03	5.85E+03	5.67E+03	5.88E+03	5.47E+03	4.80E+03	5.26E+03	5.20E+03	5.95E+03	4.33E+03	5.23E+03	3.05E-02	1.73E-01
MW0107633	L-alpha-Aminobutyric acid	2.42E+04	2.40E+04	2.97E+04	3.16E+04	3.39E+04	2.40E+04	4.94E+04	3.33E+04	3.18E+04	3.81E+04	4.37E+04	2.63E+04	4.63E-02	-4.12E-01
MW0148150	Dantrolene sodium	1.78E+03	1.49E+03	1.76E+03	1.95E+03	8.40E+02	1.36E+03	6.75E+03	1.57E+03	4.18E+03	3.14E+03	3.86E+03	2.15E+03	3.83E-02	-1.24E+00
MW0141936	2,2-Bis(4-hydroxyphenyl)-1-propanol	6.33E+03	8.71E+03	8.99E+03	6.45E+03	7.23E+03	8.16E+03	5.06E+03	6.19E+03	5.45E+03	6.58E+03	4.55E+03	6.95E+03	1.24E-02	3.99E-01
MW0006997	Estragole	4.39E+03	7.51E+03	9.47E+03	7.39E+03	1.22E+04	9.19E+03	1.70E+04	1.60E+04	1.30E+04	7.58E+03	1.36E+04	1.54E+04	1.21E-02	-7.19E-01
MW0002596	(2-Methoxy-benzoylamino)-acetic acid	4.00E+04	4.68E+04	4.35E+04	4.25E+04	4.46E+04	4.68E+04	4.05E+04	4.24E+04	3.93E+04	4.18E+04	3.77E+04	3.79E+04	1.28E-02	1.42E-01
MW0137504	beta-Glucogallin	1.95E+03	1.48E+03	1.24E+03	1.26E+03	1.67E+03	5.13E+02	6.35E+03	3.81E+03	6.62E+03	5.33E+03	7.80E+03	5.34E+02	1.63E-02	-1.91E+00
MEDL01909	1,7-Bis(4-hydroxyphenyl)-3-heptanone	3.53E+04	3.12E+04	2.78E+04	3.12E+04	3.59E+04	3.36E+04	3.46E+04	4.74E+04	4.41E+04	4.07E+04	3.14E+04	3.83E+04	3.63E-02	-2.79E-01
MW0103204	Zymosterol	1.18E+06	1.18E+06	1.06E+06	1.07E+06	1.10E+06	1.14E+06	1.20E+06	1.28E+06	1.25E+06	1.26E+06	1.14E+06	1.15E+06	1.78E-02	-1.13E-01
MW0055136	Mupirocin	9.78E+03	1.08E+04	1.15E+04	1.11E+04	1.06E+04	1.05E+04	9.42E+03	9.58E+03	1.00E+04	1.01E+04	1.01E+04	9.57E+03	9.49E-03	1.27E-01
MW0002614	Tyrphostin A51	2.01E+03	3.03E+03	3.32E+03	2.89E+03	3.02E+03	2.41E+03	3.72E+03	3.56E+03	2.69E+03	3.62E+03	3.38E+03	3.36E+03	3.53E-02	-2.86E-01
MW0053431	Ganoderic acid Mi	6.71E+04	5.33E+04	5.68E+04	5.42E+04	5.57E+04	7.36E+04	4.40E+04	4.64E+04	4.53E+04	5.23E+04	5.02E+04	5.02E+04	1.42E-02	3.23E-01
MW0130466	2,5-Dimethoxycinnamic acid	2.76E+03	3.27E+03	2.34E+03	3.11E+03	3.14E+03	3.15E+03	5.36E+03	3.67E+03	3.50E+03	4.08E+03	4.87E+03	4.31E+03	4.13E-03	-5.36E-01
MEDP2191	4,7-dichloro-3-hydroxy-3-[2-(4-methoxyphenyl)-2-oxoethyl]-1H-indol-2-one	1.46E+03	2.18E+03	2.44E+03	1.77E+03	3.19E+03	1.33E+03	4.71E+03	3.42E+03	2.84E+03	2.69E+03	3.09E+03	2.32E+03	3.14E-02	-6.25E-01
MW0115384	trans-1,2-Dihydrobenzene-1,2-diol	2.10E+04	2.86E+04	2.50E+04	2.40E+04	2.79E+04	2.50E+04	3.15E+04	3.22E+04	3.50E+04	2.86E+04	3.85E+04	3.30E+04	1.37E-03	-3.92E-01
MW0103346	2'-Deoxyguanosine-5'-diphosphate	7.76E+03	9.17E+03	4.21E+03	1.00E+04	6.33E+03	4.54E+03	2.85E+03	4.85E+03	5.54E+03	1.16E+03	4.13E+03	5.66E+03	3.61E-02	7.97E-01
MEDL01837	Nordihydrocapsiate	9.64E+04	1.31E+05	9.24E+04	1.19E+05	8.80E+04	9.74E+04	1.02E+05	1.55E+05	1.27E+05	1.47E+05	1.25E+05	1.62E+05	1.97E-02	-3.90E-01
MW0054582	LPE(0:0/20:3)	1.94E+03	1.52E+03	1.45E+03	1.86E+03	1.21E+03	2.06E+03	2.72E+03	2.15E+03	3.25E+03	1.51E+03	2.11E+03	2.41E+03	3.82E-02	-4.97E-01
MW0140007	8-Hydroxyeicosa-9,11,14-trienoic acid	7.90E+03	8.16E+03	6.70E+03	3.15E+03	9.85E+03	1.18E+04	7.50E+03	2.01E+04	1.20E+04	2.16E+04	2.48E+04	8.84E+03	4.56E-02	-9.96E-01
MW0011594	(R)-3-Hydroxy-tetradecanoic acid	3.19E+03	3.69E+03	2.32E+03	2.80E+03	2.48E+03	1.56E+03	7.85E+02	1.74E+03	1.07E+03	1.93E+03	2.63E+03	7.31E+02	1.92E-02	8.54E-01
MW0054571	LPE(0:0/18:0)	1.12E+04	6.92E+03	1.02E+04	1.14E+04	9.84E+03	1.20E+04	1.61E+04	1.61E+04	1.81E+04	8.94E+03	1.68E+04	1.29E+04	1.96E-02	-5.32E-01
MW0149739	Gln-Leu-Glu-Lys	1.36E+04	1.84E+04	3.28E+03	8.44E+03	4.89E+03	8.47E+03	2.70E+03	9.65E+02	5.43E+03	8.56E+02	2.04E+03	7.70E+03	4.35E-02	1.53E+00
MW0114190	2-Deoxy-D-ribofuranose 5-phosphate	3.23E+04	4.15E+04	1.98E+04	3.16E+04	2.55E+04	2.30E+04	1.29E+04	1.57E+04	1.02E+03	4.62E+03	2.24E+04	2.74E+04	1.80E-02	1.05E+00
MW0114565	(2S)-N-[(2E,4E,6S,7R)-7-[(2S,3S,4R,5R)-3,4-dihydroxy-5-[(1E,3E,5E)-7-(4-hydroxy-1-methyl-2-oxopyridin-3-yl)-6-methyl-7-oxohepta-1,3,5-trienyl]oxolan-2-yl]-6-methoxy-5-methylocta-2,4-dienyl]-2-[(2R,3R,4R,6S)-2,3,4-trihydroxy-5,5-dimethyl-6-[(1E,3E)-penta-1,3-dienyl]oxan-2-yl]butanamide	1.19E+04	9.70E+03	1.55E+04	1.13E+04	1.10E+04	8.79E+03	5.03E+03	6.49E+03	4.65E+03	1.11E+04	9.11E+03	4.34E+03	1.12E-02	7.43E-01
MW0137517	(1E,4Z,6E)-5-hydroxy-1,7-bis(4-hydroxyphenyl)hepta-1,4,6-trien-3-one	1.03E+04	9.74E+03	9.91E+03	7.61E+03	1.00E+04	9.94E+03	1.14E+04	1.08E+04	1.06E+04	1.08E+04	1.19E+04	9.79E+03	2.79E-02	-1.82E-01
MW0105859	Asp-Ile	1.07E+04	1.36E+04	1.25E+04	7.62E+03	1.11E+04	6.56E+03	7.62E+03	5.53E+03	4.14E+03	1.23E+04	2.86E+03	6.00E+03	4.99E-02	6.90E-01
MW0145679	Asn-Arg-Phe-Lys	8.84E+03	3.91E+03	6.24E+03	6.41E+03	7.22E+03	8.38E+03	1.13E+04	1.07E+04	1.48E+04	5.09E+03	1.25E+04	9.59E+03	3.64E-02	-6.42E-01
MW0144428	AGC	2.45E+03	3.34E+03	2.29E+03	2.85E+03	2.73E+03	2.53E+03	2.95E+03	3.51E+03	2.94E+03	3.92E+03	3.44E+03	3.02E+03	2.20E-02	-2.90E-01
MW0052513	Eicosapentaenoic Acid-d5	6.32E+03	7.46E+03	5.98E+03	5.61E+03	5.91E+03	5.40E+03	6.49E+03	5.76E+03	4.08E+03	4.02E+03	3.65E+03	4.76E+03	3.94E-02	3.51E-01
MW0158467	Tyr-Glu-Val-Lys	8.70E+03	8.11E+03	1.72E+03	4.41E+03	2.62E+03	1.01E+04	2.31E+03	1.40E+03	2.48E+03	2.33E+03	1.65E+03	3.53E+03	4.98E-02	1.38E+00	Ʋ һ
MW0125721	Norfludiazepam	1.92E+04	2.04E+04	1.79E+04	1.91E+04	1.96E+04	1.90E+04	1.65E+04	1.87E+04	1.70E+04	1.61E+04	1.71E+04	1.68E+04	1.47E-03	1.73E-01
MW0133192	3-O-alpha-mycarosylerythronolide B	2.58E+03	2.85E+03	2.10E+03	2.94E+03	2.76E+03	2.77E+03	2.12E+03	2.15E+03	2.13E+03	2.17E+03	9.98E+02	2.62E+03	3.74E-02	3.92E-01
MW0156503	Salicin 6-phosphate	1.89E+03	2.02E+03	1.55E+03	1.77E+03	1.90E+03	2.92E+03	4.75E+03	3.06E+03	4.32E+03	3.57E+03	2.71E+03	1.83E+03	2.51E-02	-7.49E-01
MW0142903	3-deoxy-D-manno-octulosonate	3.44E+03	4.10E+03	2.98E+03	2.41E+03	1.56E+04	1.11E+03	2.15E+04	1.67E+04	1.92E+04	4.37E+04	1.62E+04	1.98E+03	4.24E-02	-2.01E+00
MW0143920	7,8-Dihydromonapterin 3-triphosphate	1.49E+04	1.64E+04	1.44E+04	1.38E+04	1.51E+04	1.71E+04	1.20E+04	1.45E+04	1.09E+04	1.34E+04	1.22E+04	1.24E+04	3.17E-03	2.85E-01
MW0161475	Benzoyl-beta-D-glucoside	9.84E+03	6.80E+03	9.51E+03	5.88E+03	8.63E+03	8.21E+03	1.81E+04	1.31E+04	1.32E+04	1.43E+04	1.00E+04	1.11E+04	4.52E-03	-7.09E-01
MW0152130	Pretyrosine	3.20E+04	3.03E+04	3.25E+04	2.88E+04	3.15E+04	2.88E+04	2.37E+04	2.88E+04	3.08E+04	2.83E+04	2.25E+04	2.82E+04	4.28E-02	1.80E-01
MW0142304	2-dehydro-3-deoxy-L-fuconic acid	8.54E+03	9.04E+03	9.65E+03	8.36E+03	8.87E+03	8.62E+03	5.50E+03	5.07E+03	8.20E+03	8.88E+03	8.06E+03	6.45E+03	3.53E-02	3.33E-01
MW0143248	4-Amino-4-deoxychorismic acid	4.30E+03	4.55E+03	5.12E+03	5.35E+03	3.68E+03	6.38E+03	1.30E+04	6.82E+03	7.54E+03	8.94E+03	1.27E+04	4.99E+03	2.56E-02	-8.77E-01
MW0142109	2,6-Dihydroxypseudooxynicotine	4.06E+05	4.30E+05	4.24E+05	3.67E+05	4.09E+05	3.81E+05	3.68E+05	3.68E+05	3.54E+05	3.85E+05	3.52E+05	3.68E+05	1.21E-02	1.39E-01
MW0006236	Benzo[a]pyrene-4,5-oxide	2.54E+04	2.77E+04	2.26E+04	2.19E+04	2.48E+04	2.49E+04	1.63E+04	1.87E+04	2.03E+04	2.33E+04	2.00E+04	2.13E+04	5.42E-03	2.98E-01
MW0163920	2-[[4-acetamido-2-[(2S,3R,4R,5S,6R)-3-acetamido-4,5-dihydroxy-6-(hydroxymethyl)oxan-2-yl]oxy-6,8-dioxabicyclo[3.2.1]octan-3-yl]oxy]propanoic acid	3.02E+03	2.14E+03	2.90E+03	2.71E+03	2.65E+03	2.76E+03	1.25E+03	1.65E+03	7.44E+02	1.87E+03	2.22E+03	2.09E+03	3.71E-03	7.19E-01
MW0010557	4-[(2R,3S)-4-(1,3-benzodioxol-5-yl)-2,3-dimethylbutyl]-2-[5-[(2R,3S)-4-(1,3-benzodioxol-5-yl)-2,3-dimethylbutyl]-2-hydroxy-3-methoxyphenyl]-6-methoxyphenol	1.52E+03	2.51E+03	2.66E+03	2.76E+03	2.22E+03	2.15E+03	3.87E+03	3.55E+03	2.91E+03	2.65E+03	3.23E+03	2.58E+03	1.43E-02	-4.44E-01
MW0017114	Cinncassiol C1 19-glucoside	2.80E+03	5.23E+03	5.59E+03	5.15E+03	2.67E+03	2.25E+03	3.81E+03	1.10E+03	6.70E+02	1.04E+03	1.94E+03	2.38E+03	2.29E-02	1.11E+00
MW0014050	3-Hydroxy-1-phenyl-1-eicosanone	1.62E+03	3.12E+03	1.09E+03	4.59E+02	5.25E+02	7.31E+02	3.50E+03	2.45E+03	3.76E+03	9.91E+02	3.12E+03	2.55E+03	2.91E-02	-1.12E+00
MW0106194	Cyanidin 3-gentiobioside	7.64E+03	1.00E+04	8.48E+03	9.58E+03	7.27E+03	7.21E+03	5.01E+03	2.69E+03	2.77E+03	5.45E+03	7.69E+03	2.80E+03	3.19E-03	9.25E-01
MW0140374	(3R,4aR,12bS)-9-[(2R,4R,5S,6R)-4,5-dihydroxy-6-methyloxan-2-yl]-3,4a,8-trihydroxy-12b-[(2S,5S,6S)-5-hydroxy-6-methyloxan-2-yl]oxy-3-methyl-2,4-dihydrobenzo[a]anthracene-1,7,12-trione	8.79E+03	8.42E+03	5.32E+03	6.35E+03	8.58E+03	7.17E+03	4.36E+03	2.88E+03	7.13E+03	7.70E+03	3.60E+03	5.63E+03	4.88E-02	5.12E-01
MW0136033	6-{[5,7-dihydroxy-4-oxo-2-phenyl-8-(3,4,5-trihydroxyoxan-2-yl)-4H-chromen-6-yl]oxy}-3,4,5-trihydroxyoxane-2-carboxylic acid	1.48E+03	1.88E+03	7.42E+02	1.37E+03	9.34E+02	1.07E+03	4.60E+03	2.97E+03	7.06E+03	3.89E+03	3.61E+03	1.53E+03	1.49E-02	-1.66E+00
MW0123283	Cephaloglycin	1.72E+03	3.09E+03	7.76E+02	2.81E+03	7.17E+02	3.18E+03	4.35E+03	3.06E+03	3.07E+03	3.91E+03	3.75E+03	4.93E+03	1.05E-02	-9.08E-01
